# Supplementary material for: Nannochloropsis Genomes Reveal Evolution of Microalgal Oleaginous Traits
Source: PLoS Genet. 2014 Jan 9;10(1):e1004094. doi: 10.1371/journal.pgen.1004094 (PMC3886936; doi:10.1371/journal.pgen.1004094)
Supplement: Dataset S2 — Genes from Figure 3 annotated with Gene Ontology terms in biological processes. Genes from each Nannochloropsis strain and C. reinhardtii are listed respectively in an accompanying Excel worksheet. (XLS) [file pgen.1004094.s002.xls]

## Sheet: IMET1
Dataset S2. Genes in Figure 3 that were annotated with Gene Ontology terms in biological processes. Genes from each Nannochloropsis strain and C. reinhardtii are listed respectively in an individual Excel sheet.
GO:0006790	sulfur compound metabolism	scaffold00026.g1264,scaffold00043.g1951,scaffold00104.g3879,scaffold00295.g8506,scaffold00267.g7812,scaffold00354.g10000,scaffold00271.g7996,scaffold00009.g829,scaffold00112.g4071,scaffold00247.g6732,scaffold00043.g1682,scaffold00095.g3368,scaffold00084.g3194,scaffold00295.g8386,scaffold00247.g6749,scaffold00267.g7573,scaffold00330.g9451,scaffold00082.g2907,scaffold00295.g8321,scaffold00043.g2084…
GO:0006081	cellular aldehyde metabolism	scaffold00271.g7934,scaffold00009.g439,scaffold00245.g6496,scaffold00009.g657,scaffold00247.g6910
GO:0044249	cellular biosynthesis	scaffold00009.g829,scaffold00328.g9139,scaffold00354.g10184,IMET1_rpl23_cp,scaffold00165.g5327,oz_1rpl2_mt,scaffold00354.g10182,scaffold00007.g186,scaffold00026.g1378,IMET1_atpF_cp,IMET1_rpl27_cp,oz_1rps3_mt,scaffold00324.g9059,scaffold00295.g8346,scaffold00080.g2703,IMET1_chlN_cp,scaffold00026.g1472,scaffold00330.g9565,oz_1rpl14_mt,scaffold00247.g6706,scaffold00354.g10119,scaffold00295.g8581,sca…
GO:0006091	generation of precursor metabolites and energy	scaffold00009.g750,oz_1cox3_mt,scaffold00145.g5038,scaffold00247.g6882,scaffold00267.g7746,scaffold00127.g4268,IMET1_psbF_cp,IMET1_psbD_cp,scaffold00267.g7671,IMET1_psaC_cp,IMET1_psbC_cp,scaffold00082.g2890,scaffold00031.g1526,scaffold00111.g3928,scaffold00295.g8432,IMET1_petB_cp,oz_1nad4_mt,IMET1_psbE_cp,scaffold00112.g4005,scaffold00104.g3775,scaffold00259.g7364,scaffold00084.g3194,IMET1_psbV_2…
GO:0006082	organic acid metabolism	scaffold00043.g1951,scaffold00104.g3879,scaffold00354.g10184,scaffold00330.g9388,scaffold00026.g1472,scaffold00009.g575,scaffold00112.g3987,scaffold00009.g572,scaffold00182.g5454,scaffold00082.g3045,scaffold00009.g471,scaffold00295.g8613,scaffold00341.g9718,scaffold00026.g1378,scaffold00252.g7151,scaffold00096.g3601,scaffold00112.g4071,scaffold00252.g7196,scaffold00096.g3620,scaffold00271.g8000,s…
GO:0006793	phosphorus metabolism	scaffold00082.g2864,scaffold00026.g1373,scaffold00007.g186,scaffold00026.g1377,IMET1_atpF_cp,scaffold00295.g8343,scaffold00009.g522,scaffold00295.g8588,scaffold00096.g3595,scaffold00026.g1187,scaffold00127.g4276,scaffold00043.g1924,scaffold00043.g1922,scaffold00212.g6061,scaffold00295.g8609,scaffold00267.g7574,scaffold00112.g3983,scaffold00080.g2568,scaffold00355.g10404,scaffold00185.g5854,scaffo…
GO:0031323	regulation of cellular metabolism	scaffold00354.g10181,scaffold00112.g3984,scaffold00018.g982,scaffold00247.g6616,scaffold00322.g8876,scaffold00145.g4889,scaffold00007.g189,scaffold00247.g6593,scaffold00295.g8501,scaffold00007.g75,scaffold00173.g5350,scaffold00096.g3623,scaffold00127.g4283,scaffold00267.g7632,scaffold00295.g8604,scaffold00043.g2047,scaffold00009.g775,scaffold00262.g7468,scaffold00051.g2156,scaffold00145.g5091,sca…
GO:0044260	cellular macromolecule metabolism	scaffold00026.g1478,scaffold00259.g7327,IMET1_rpl23_cp,scaffold00096.g3537,scaffold00354.g10068,scaffold00267.g7839,scaffold00165.g5327,oz_1rpl2_mt,scaffold00354.g10182,scaffold00295.g8489,scaffold00354.g10118,IMET1_rpl27_cp,scaffold00096.g3562,oz_1rps3_mt,scaffold00214.g6258,scaffold00295.g8343,scaffold00324.g9059,scaffold00022.g1005,scaffold00295.g8345,scaffold00308.g8824,oz_1rpl14_mt,scaffold0…
GO:0044255	cellular lipid metabolism	scaffold00043.g1951,scaffold00104.g3879,scaffold00009.g572,scaffold00009.g573,scaffold00095.g3459,scaffold00341.g9877,scaffold00007.g9,scaffold00112.g4071,scaffold00295.g8506,scaffold00140.g4686,scaffold00295.g8423,scaffold00295.g8580,scaffold00145.g5055,scaffold00295.g8321,scaffold00096.g3685,scaffold00026.g1076,scaffold00140.g4589,scaffold00267.g7574,scaffold00026.g1264,scaffold00113.g4115,scaf…
GO:0046486	glycerolipid metabolism	scaffold00007.g205,scaffold00026.g1020,scaffold00009.g573,scaffold00095.g3459,scaffold00145.g5076,scaffold00295.g8635,scaffold00007.g9,scaffold00026.g1455,scaffold00096.g3557,scaffold00112.g4003,scaffold00140.g4668,scaffold00096.g3648,scaffold00354.g9994,scaffold00245.g6507,scaffold00043.g1624,scaffold00127.g4185,scaffold00127.g4303,scaffold00127.g4224,scaffold00354.g10197,scaffold00043.g1873,sca…
GO:0030258	lipid modification	scaffold00007.g205,scaffold00043.g1873,scaffold00009.g572,scaffold00026.g1264,scaffold00095.g3459,scaffold00145.g5076,scaffold00295.g8635,scaffold00271.g8003,scaffold00096.g3557,scaffold00112.g4003,scaffold00140.g4668,scaffold00354.g9994,scaffold00104.g3898,scaffold00026.g1455,scaffold00262.g7482,scaffold00354.g10197,scaffold00007.g215,scaffold00026.g1347,scaffold00084.g3187,scaffold00354.g9985,s…
GO:0008653	lipopolysaccharide metabolism	scaffold00127.g4398,scaffold00113.g4118,scaffold00113.g4115,scaffold00349.g9891
GO:0006644	phospholipid metabolism	scaffold00007.g205,scaffold00354.g10197,scaffold00026.g1020,scaffold00009.g573,scaffold00095.g3459,scaffold00247.g6910,scaffold00145.g5076,scaffold00324.g9101,scaffold00295.g8635,scaffold00140.g4589,scaffold00007.g9,scaffold00355.g10360,scaffold00026.g1455,scaffold00043.g1624,scaffold00341.g9804,scaffold00112.g4003,scaffold00140.g4668,scaffold00096.g3648,scaffold00354.g9994,scaffold00245.g6507,sc…
GO:0045017	glycerolipid biosynthetism	scaffold00267.g7877,scaffold00007.g205,scaffold00341.g9810,scaffold00140.g4668,scaffold00096.g3648,scaffold00026.g1327,scaffold00354.g10154,scaffold00140.g4835,scaffold00043.g1624,scaffold00355.g10373,scaffold00214.g6304,scaffold00127.g4185,scaffold00182.g5620,scaffold00009.g786,scaffold00127.g4303,scaffold00007.g9,scaffold00009.g604,scaffold00245.g6507,scaffold00127.g4224,scaffold00354.g9994
GO:0006650	glycerophospholipid metabolism	scaffold00007.g205,scaffold00026.g1020,scaffold00009.g573,scaffold00095.g3459,scaffold00145.g5076,scaffold00295.g8635,scaffold00007.g9,scaffold00026.g1455,scaffold00096.g3557,scaffold00112.g4003,scaffold00140.g4668,scaffold00096.g3648,scaffold00354.g9994,scaffold00245.g6507,scaffold00043.g1624,scaffold00127.g4185,scaffold00127.g4303,scaffold00127.g4224,scaffold00354.g10197,scaffold00043.g1873,sca…
GO:0046488	phosphatidylinositol metabolism	scaffold00341.g9732,scaffold00043.g1834,scaffold00295.g8625,scaffold00026.g1020,scaffold00009.g573,scaffold00007.g205,scaffold00026.g1264,scaffold00095.g3459,scaffold00145.g5076,scaffold00295.g8635,scaffold00007.g9,scaffold00026.g1455,scaffold00096.g3557,scaffold00112.g4003,scaffold00140.g4668,scaffold00096.g3648,scaffold00354.g9994,scaffold00043.g1624,scaffold00127.g4185,scaffold00127.g4303,scaf…
GO:0046459	short-chain fatty acid metabolism	scaffold00127.g4296,scaffold00104.g3879,scaffold00324.g9075,scaffold00295.g8506,scaffold00096.g3586,scaffold00354.g10000,scaffold00043.g1951,scaffold00295.g8626,scaffold00009.g829,scaffold00112.g4071,scaffold00145.g4997,scaffold00247.g6732
GO:0008654	phospholipid biosynthesis	scaffold00026.g1019,scaffold00185.g5834,scaffold00043.g1642,scaffold00354.g10099,scaffold00026.g1076,scaffold00140.g4589,scaffold00267.g7574,scaffold00355.g10360,scaffold00043.g1965,scaffold00007.g205,scaffold00341.g9810,scaffold00140.g4668,scaffold00096.g3648,scaffold00026.g1327,scaffold00354.g10154,scaffold00140.g4835,scaffold00043.g1624,scaffold00247.g6910,scaffold00355.g10373,scaffold00214.g6…
GO:0006661	phosphatidylinositol biosynthesis	scaffold00140.g4668,scaffold00182.g5620,scaffold00007.g205,scaffold00354.g9994,scaffold00355.g10373,scaffold00341.g9810,scaffold00096.g3648,scaffold00026.g1327,scaffold00354.g10154,scaffold00140.g4835,scaffold00043.g1624,scaffold00127.g4185,scaffold00127.g4303,scaffold00007.g9,scaffold00009.g604,scaffold00127.g4224
GO:0033554	cellular response to stress	scaffold00145.g5059,scaffold00082.g2846,scaffold00247.g6754,scaffold00145.g5201,scaffold00009.g632,scaffold00252.g7145,scaffold00267.g7634,scaffold00009.g552,scaffold00214.g6243,scaffold00247.g6889,scaffold00330.g9347,scaffold00264.g7508,scaffold00330.g9454,scaffold00182.g5516,scaffold00163.g5309,scaffold00271.g8084,scaffold00267.g7702,scaffold00043.g1790,scaffold00259.g7282,scaffold00295.g8497,s…
GO:0009409	response to cold	scaffold00024.g1009,scaffold00009.g386
GO:0006950	Response to stress	scaffold00328.g9140,scaffold00354.g10165,scaffold00088.g3301,scaffold00267.g7742,scaffold00330.g9236,scaffold00134.g4502,scaffold00330.g9422,scaffold00247.g6594,scaffold00267.g7634,scaffold00354.g10061,scaffold00182.g5516,scaffold00043.g1790,scaffold00247.g6864,scaffold00247.g6720,scaffold00214.g6243,scaffold00232.g6359,scaffold00084.g3253,scaffold00295.g8424,scaffold00262.g7466,scaffold00080.g26…
GO:0006281	DNA repair	scaffold00145.g5059,scaffold00145.g5201,scaffold00009.g632,scaffold00267.g7658,scaffold00009.g552,scaffold00095.g3371,scaffold00247.g6889,scaffold00330.g9347,scaffold00264.g7508,scaffold00271.g8084,scaffold00247.g6717,scaffold00247.g6864,scaffold00247.g6720,scaffold00214.g6243,scaffold00330.g9208,scaffold00271.g8082,scaffold00185.g5900,scaffold00095.g3363,scaffold00267.g7644,scaffold00140.g4543,s…
GO:0006298	mismatch repair	scaffold00259.g7282,scaffold00145.g5143,scaffold00082.g2979,scaffold00271.g8131,scaffold00082.g2920,scaffold00127.g4463,scaffold00295.g8497,scaffold00245.g6428,scaffold00043.g1790,scaffold00185.g5897
GO:0006974	response to DNA damage stimulus	scaffold00080.g2653,scaffold00182.g5749,scaffold00295.g8507,scaffold00330.g9587,scaffold00145.g5059,scaffold00082.g2846,scaffold00247.g6754,scaffold00145.g5201,scaffold00009.g632,scaffold00267.g7634,scaffold00009.g552,scaffold00214.g6243,scaffold00247.g6889,scaffold00330.g9347,scaffold00264.g7508,scaffold00330.g9454,scaffold00182.g5516,scaffold00163.g5309,scaffold00271.g8084,scaffold00267.g7702,s…

## Sheet: CCMP531
GO:0006790	sulfur compound metabolism	evm.model.NODE_38496_length_23856_cov_70.304665.6,evm.model.NODE_25592_length_6645_cov_95.021820.1,evm.model.NODE_47719_length_30811_cov_81.894943.10,evm.model.NODE_25104_length_25771_cov_88.510574.5,evm.model.NODE_49478_length_79456_cov_92.082436.16,evm.model.NODE_63850_length_18510_cov_70.329819.2,evm.model.NODE_72068_length_67095_cov_91.352249.19,evm.model.NODE_45034_length_46576_cov_86.034935…
GO:0006081	cellular aldehyde metabolism	evm.model.NODE_38505_length_4520_cov_68.879646.2,evm.model.NODE_5200_length_10274_cov_65.502045.1,evm.model.NODE_40599_length_11133_cov_81.768349.1,evm.model.NODE_5200_length_10274_cov_65.502045.2,evm.model.NODE_50588_length_100875_cov_74.755371.11
GO:0044249	cellular biosynthesis	evm.model.NODE_46551_length_34562_cov_73.381226.2,evm.model.NODE_45821_length_20145_cov_63.748127.4,evm.model.NODE_46551_length_34562_cov_73.381226.4,evm.model.NODE_46551_length_34562_cov_73.381226.3,evm.model.NODE_38146_length_17280_cov_73.950462.1,evm.model.NODE_40889_length_23137_cov_87.725464.5,evm.model.NODE_20884_length_27123_cov_51.966045.1,evm.model.NODE_45034_length_46576_cov_86.034935.1…
GO:0006091	generation of precursor metabolites and energy	531cob_mt,531_petD_cp,evm.model.NODE_44052_length_118849_cov_92.860207.11,evm.model.NODE_53791_length_68727_cov_80.727600.8,evm.model.NODE_30562_length_63558_cov_65.389549.9,531_petF_cp,evm.model.NODE_66756_length_51233_cov_76.088226.4,evm.model.NODE_28537_length_25612_cov_95.906334.7,evm.model.NODE_19167_length_9016_cov_53.539818.1,evm.model.NODE_23493_length_35651_cov_57.530785.3,531nad5_mt,531…
GO:0006082	organic acid metabolism	evm.model.NODE_4082_length_11653_cov_83.635887.4,evm.model.NODE_28205_length_29289_cov_88.211105.5,evm.model.NODE_64975_length_33098_cov_86.243553.11,evm.model.NODE_41755_length_30793_cov_78.280846.4,evm.model.NODE_40889_length_23137_cov_87.725464.3,evm.model.NODE_20884_length_27123_cov_51.966045.1,evm.model.NODE_42461_length_6758_cov_66.160698.1,evm.model.NODE_41755_length_30793_cov_78.280846.3,…
GO:0006793	phosphorus metabolism	evm.model.NODE_17139_length_6876_cov_94.064430.2,evm.model.NODE_46551_length_34562_cov_73.381226.2,evm.model.NODE_1375_length_17549_cov_57.655708.4,evm.model.NODE_68964_length_19568_cov_62.954620.1,evm.model.NODE_30134_length_19085_cov_85.116531.4,evm.model.NODE_41567_length_58755_cov_78.465782.6,evm.model.NODE_46551_length_34562_cov_73.381226.3,evm.model.NODE_38146_length_17280_cov_73.950462.1,e…
GO:0031323	regulation of cellular metabolism	531_psbZ_cp,evm.model.NODE_46394_length_49929_cov_84.732658.8,evm.model.NODE_71776_length_57092_cov_71.552391.3,evm.model.NODE_71776_length_57092_cov_71.552391.2,evm.model.NODE_31946_length_15622_cov_78.698120.4,evm.model.NODE_51881_length_47013_cov_77.367859.1,evm.model.NODE_51623_length_25545_cov_62.253513.4,evm.model.NODE_38812_length_140545_cov_83.244041.22,evm.model.NODE_5228_length_30576_co…
GO:0044260	cellular macromolecule metabolism	evm.model.NODE_45821_length_20145_cov_63.748127.4,evm.model.NODE_71776_length_57092_cov_71.552391.6,evm.model.NODE_5228_length_30576_cov_60.422226.4,evm.model.NODE_46551_length_34562_cov_73.381226.4,evm.model.NODE_55264_length_16030_cov_108.641174.1,evm.model.NODE_32957_length_50151_cov_80.924408.14,evm.model.NODE_19902_length_4667_cov_79.477821.1,evm.model.NODE_28426_length_6269_cov_77.949913.1,…
GO:0044255	cellular lipid metabolism	evm.model.NODE_46551_length_34562_cov_73.381226.2,evm.model.NODE_38496_length_23856_cov_70.304665.6,evm.model.NODE_46099_length_61972_cov_83.694992.6,evm.model.NODE_49393_length_36692_cov_77.451546.5,evm.model.NODE_29794_length_19568_cov_85.110535.4,evm.model.NODE_60614_length_27620_cov_78.567230.2,evm.model.NODE_54298_length_62176_cov_77.331909.9,evm.model.NODE_26089_length_21606_cov_74.870178.2…
GO:0046486	glycerolipid metabolism	evm.model.NODE_46551_length_34562_cov_73.381226.2,evm.model.NODE_42438_length_32040_cov_86.020378.2,evm.model.NODE_29794_length_19568_cov_85.110535.4,evm.model.NODE_28409_length_8323_cov_76.914452.3,evm.model.NODE_60614_length_27620_cov_78.567230.2,evm.model.NODE_28409_length_8323_cov_76.914452.1,evm.model.NODE_15316_length_16434_cov_81.315872.5,evm.model.NODE_39394_length_7309_cov_104.093582.2,e…
GO:0030258	lipid modification	evm.model.NODE_46551_length_34562_cov_73.381226.2,evm.model.NODE_42438_length_32040_cov_86.020378.2,evm.model.NODE_29794_length_19568_cov_85.110535.4,evm.model.NODE_15316_length_16434_cov_81.315872.5,evm.model.NODE_39394_length_7309_cov_104.093582.2,evm.model.NODE_39834_length_26671_cov_88.496384.2,evm.model.NODE_55880_length_107000_cov_85.729683.17,evm.model.NODE_63365_length_44598_cov_79.792656…
GO:0008653	lipopolysaccharide metabolism	evm.model.NODE_26089_length_21606_cov_74.870178.2
GO:0006644	phospholipid metabolism	evm.model.NODE_46551_length_34562_cov_73.381226.2,evm.model.NODE_46099_length_61972_cov_83.694992.6,evm.model.NODE_29794_length_19568_cov_85.110535.4,evm.model.NODE_60614_length_27620_cov_78.567230.2,evm.model.NODE_36754_length_18729_cov_80.511345.5,evm.model.NODE_40889_length_23137_cov_87.725464.5,evm.model.NODE_40889_length_23137_cov_87.725464.4,evm.model.NODE_61673_length_6518_cov_67.265266.3,…
GO:0045017	glycerolipid biosynthetism	evm.model.NODE_46551_length_34562_cov_73.381226.2,evm.model.NODE_505_length_34847_cov_77.701721.3,evm.model.NODE_15316_length_16434_cov_81.315872.5
GO:0006650	glycerophospholipid metabolism	evm.model.NODE_46551_length_34562_cov_73.381226.2,evm.model.NODE_42438_length_32040_cov_86.020378.2,evm.model.NODE_29794_length_19568_cov_85.110535.4,evm.model.NODE_28409_length_8323_cov_76.914452.3,evm.model.NODE_60614_length_27620_cov_78.567230.2,evm.model.NODE_28409_length_8323_cov_76.914452.1,evm.model.NODE_15316_length_16434_cov_81.315872.5,evm.model.NODE_39394_length_7309_cov_104.093582.2,e…
GO:0046488	phosphatidylinositol metabolism	evm.model.NODE_28409_length_8323_cov_76.914452.3,evm.model.NODE_60614_length_27620_cov_78.567230.2,evm.model.NODE_28409_length_8323_cov_76.914452.1,evm.model.NODE_12433_length_27317_cov_63.578541.10,evm.model.NODE_36679_length_40198_cov_79.825287.1,evm.model.NODE_46551_length_34562_cov_73.381226.2,evm.model.NODE_42438_length_32040_cov_86.020378.2,evm.model.NODE_29794_length_19568_cov_85.110535.4,…
GO:0046459	short-chain fatty acid metabolism	evm.model.NODE_20477_length_18479_cov_83.753014.3,evm.model.NODE_38496_length_23856_cov_70.304665.6,evm.model.NODE_67178_length_27652_cov_67.661797.1,evm.model.NODE_45034_length_46576_cov_86.034935.7,evm.model.NODE_25104_length_25771_cov_88.510574.5,evm.model.NODE_79020_length_60324_cov_83.876434.1,evm.model.NODE_57909_length_99675_cov_78.770210.13,evm.model.NODE_9406_length_25885_cov_58.271778.1…
GO:0008654	phospholipid biosynthesis	evm.model.NODE_46099_length_61972_cov_83.694992.6,evm.model.NODE_31372_length_6580_cov_75.628113.3,evm.model.NODE_16879_length_7122_cov_79.211739.4,evm.model.NODE_36754_length_18729_cov_80.511345.5,evm.model.NODE_40889_length_23137_cov_87.725464.5,evm.model.NODE_40889_length_23137_cov_87.725464.4,evm.model.NODE_25717_length_53701_cov_82.042938.4,evm.model.NODE_46551_length_34562_cov_73.381226.2,e…
GO:0006661	phosphatidylinositol biosynthesis	evm.model.NODE_46551_length_34562_cov_73.381226.2,evm.model.NODE_15316_length_16434_cov_81.315872.5,evm.model.NODE_505_length_34847_cov_77.701721.3
GO:0033554	cellular response to stress	evm.model.NODE_1325_length_14078_cov_94.373207.2,evm.model.NODE_26701_length_6206_cov_80.739288.1,evm.model.NODE_49393_length_36692_cov_77.451546.6,evm.model.NODE_64624_length_32519_cov_71.436363.4,evm.model.NODE_64469_length_34036_cov_57.617023.1,evm.model.NODE_629_length_4158_cov_103.689514.1,evm.model.NODE_26788_length_22024_cov_94.469940.4,evm.model.NODE_49478_length_79456_cov_92.082436.12,ev…
GO:0009409	response to cold	evm.model.NODE_20233_length_24223_cov_68.437683.3,evm.model.NODE_19443_length_56036_cov_95.771149.4,evm.model.NODE_19203_length_37149_cov_64.363968.3,evm.model.NODE_27543_length_27202_cov_80.517311.4,evm.model.NODE_27194_length_10480_cov_56.365650.2,evm.model.NODE_64789_length_8468_cov_63.253189.3,evm.model.NODE_20113_length_11106_cov_41.326038.3,evm.model.NODE_27739_length_7354_cov_54.060921.2,e…
GO:0006950	Response to stress	evm.model.NODE_32784_length_43964_cov_87.805702.9,evm.model.NODE_43270_length_108971_cov_77.442436.1,evm.model.NODE_32957_length_50151_cov_80.924408.12,evm.model.NODE_43270_length_108971_cov_77.442436.2,evm.model.NODE_39610_length_99269_cov_81.270325.2,evm.model.NODE_20884_length_27123_cov_51.966045.3,evm.model.NODE_1325_length_14078_cov_94.373207.2,evm.model.NODE_98899_length_120905_cov_79.31093…
GO:0006281	DNA repair	evm.model.NODE_26701_length_6206_cov_80.739288.1,evm.model.NODE_49393_length_36692_cov_77.451546.6,evm.model.NODE_64469_length_34036_cov_57.617023.1,evm.model.NODE_26788_length_22024_cov_94.469940.4,evm.model.NODE_49478_length_79456_cov_92.082436.12,evm.model.NODE_28426_length_6269_cov_77.949913.1,evm.model.NODE_26780_length_16085_cov_66.734283.2,evm.model.NODE_46091_length_27861_cov_107.524895.6…
GO:0006298	mismatch repair	evm.model.NODE_27188_length_16708_cov_66.726898.4,evm.model.NODE_27094_length_11603_cov_72.139618.1,evm.model.NODE_61360_length_74032_cov_78.101524.15,evm.model.NODE_629_length_4158_cov_103.689514.1,evm.model.NODE_67543_length_48227_cov_73.347672.10,evm.model.NODE_25351_length_7943_cov_100.360825.1,evm.model.NODE_23252_length_4049_cov_88.009140.2,evm.model.NODE_47434_length_38022_cov_92.303322.4,…
GO:0006974	response to DNA damage stimulus	evm.model.NODE_72238_length_18684_cov_95.198349.6,evm.model.NODE_1325_length_14078_cov_94.373207.2,evm.model.NODE_26701_length_6206_cov_80.739288.1,evm.model.NODE_49393_length_36692_cov_77.451546.6,evm.model.NODE_64624_length_32519_cov_71.436363.4,evm.model.NODE_64469_length_34036_cov_57.617023.1,evm.model.NODE_629_length_4158_cov_103.689514.1,evm.model.NODE_26788_length_22024_cov_94.469940.4,evm…

## Sheet: CCMP529
GO:0006790	sulfur compound metabolism	evm.model.NODE_28195_length_5053_cov_24.876509.1,evm.model.NODE_49519_length_2081_cov_22.001442.1,evm.model.NODE_3360_length_4868_cov_47.886810.2,evm.model.NODE_28042_length_20039_cov_26.131693.3,evm.model.NODE_28529_length_24012_cov_13.999084.9,evm.model.NODE_27166_length_9024_cov_18.112478.2,evm.model.NODE_29647_length_52634_cov_57.405155.9,evm.model.NODE_20873_length_9482_cov_33.328621.3,evm.m…
GO:0006081	cellular aldehyde metabolism	evm.model.NODE_1954_length_8015_cov_34.266750.1,evm.model.NODE_49489_length_41668_cov_28.749687.5,evm.model.NODE_7421_length_28612_cov_28.772577.1,evm.model.NODE_21659_length_22718_cov_20.006426.6
GO:0044249	cellular biosynthesis	evm.model.NODE_26705_length_16864_cov_26.966438.3,529atp1_mt,evm.model.NODE_45867_length_10496_cov_22.599943.2,529rps10_mt,evm.model.NODE_20726_length_2675_cov_21.033272.1,evm.model.NODE_20873_length_9482_cov_33.328621.3,evm.model.NODE_28050_length_16160_cov_24.319244.5,evm.model.NODE_35332_length_10244_cov_15.212905.3,529_rpl27_cp,evm.model.NODE_1604_length_8735_cov_28.670292.2,evm.model.NODE_75…
GO:0006091	generation of precursor metabolites and energy	529_psbC_cp,evm.model.NODE_39505_length_72863_cov_22.203917.2,529_psaC_cp,evm.model.NODE_9715_length_8419_cov_29.333176.3,evm.model.NODE_51388_length_35829_cov_35.323898.5,evm.model.NODE_3703_length_6602_cov_43.445473.2,evm.model.NODE_12390_length_20121_cov_16.951593.7,529_psbV_1_cp,evm.model.NODE_39423_length_16513_cov_15.471084.5,evm.model.NODE_3135_length_19934_cov_30.575951.4,evm.model.NODE_1…
GO:0006082	organic acid metabolism	evm.model.NODE_28158_length_7051_cov_24.612679.2,evm.model.NODE_28158_length_7051_cov_24.612679.1,evm.model.NODE_50721_length_19569_cov_26.400173.1,evm.model.NODE_2985_length_11158_cov_21.936010.1,evm.model.NODE_3360_length_4868_cov_47.886810.2,evm.model.NODE_28529_length_24012_cov_13.999084.9,evm.model.NODE_28195_length_5053_cov_24.876509.1,evm.model.NODE_11708_length_39617_cov_40.337204.7,evm.m…
GO:0006793	phosphorus metabolism	evm.model.NODE_27969_length_46271_cov_24.043224.11,evm.model.NODE_4484_length_14521_cov_34.797466.5,evm.model.NODE_3799_length_21304_cov_24.961885.4,evm.model.NODE_28158_length_7051_cov_24.612679.2,evm.model.NODE_28158_length_7051_cov_24.612679.1,evm.model.NODE_2465_length_7346_cov_43.009529.2,529atp1_mt,evm.model.NODE_9157_length_4481_cov_24.961393.2,evm.model.NODE_31514_length_16249_cov_62.4527…
GO:0031323	regulation of cellular metabolism	evm.model.NODE_33777_length_6608_cov_28.009382.1,evm.model.NODE_14991_length_12132_cov_27.312727.2,evm.model.NODE_24622_length_62854_cov_30.334282.17,evm.model.NODE_28909_length_24667_cov_32.386063.2,evm.model.NODE_13674_length_13341_cov_22.742823.4,evm.model.NODE_2985_length_11158_cov_21.936010.3,evm.model.NODE_2188_length_5621_cov_20.926882.1,evm.model.NODE_34648_length_3938_cov_17.449467.3,evm…
GO:0044260	cellular macromolecule metabolism	evm.model.NODE_23319_length_5384_cov_17.719353.2,evm.model.NODE_20789_length_12614_cov_16.935944.2,evm.model.NODE_25186_length_11861_cov_22.405109.2,evm.model.NODE_19653_length_6405_cov_9.254333.2,evm.model.NODE_45867_length_10496_cov_22.599943.2,evm.model.NODE_29797_length_44057_cov_23.302427.6,evm.model.NODE_20726_length_2675_cov_21.033272.1,evm.model.NODE_39549_length_7044_cov_17.387848.1,evm.…
GO:0044255	cellular lipid metabolism	evm.model.NODE_28195_length_5053_cov_24.876509.1,evm.model.NODE_51388_length_35829_cov_35.323898.7,evm.model.NODE_499_length_36058_cov_18.539797.2,evm.model.NODE_17712_length_11926_cov_30.118900.3,evm.model.NODE_25341_length_12066_cov_19.136747.3,evm.model.NODE_29647_length_52634_cov_57.405155.8,evm.model.NODE_6063_length_10767_cov_19.432432.1,evm.model.NODE_4411_length_24991_cov_22.225641.7,evm.…
GO:0046486	glycerolipid metabolism	evm.model.NODE_48287_length_4098_cov_17.297462.1,evm.model.NODE_21122_length_6560_cov_15.412043.1,evm.model.NODE_51229_length_18078_cov_23.847383.3,evm.model.NODE_12758_length_23644_cov_37.510574.9,evm.model.NODE_25341_length_12066_cov_19.136747.3,evm.model.NODE_8300_length_9844_cov_29.454794.2,evm.model.NODE_12080_length_44339_cov_18.134035.6,evm.model.NODE_26927_length_13246_cov_23.308773.3,evm…
GO:0030258	lipid modification	evm.model.NODE_21122_length_6560_cov_15.412043.1,evm.model.NODE_39448_length_22869_cov_24.273470.2,evm.model.NODE_25341_length_12066_cov_19.136747.3,evm.model.NODE_12080_length_44339_cov_18.134035.6,evm.model.NODE_24648_length_37160_cov_56.512592.4,evm.model.NODE_51229_length_18078_cov_23.847383.3,evm.model.NODE_18033_length_94466_cov_20.978998.25,evm.model.NODE_17332_length_14256_cov_25.773428.2…
GO:0008653	lipopolysaccharide metabolism	evm.model.NODE_12477_length_18556_cov_29.284437.1
GO:0006644	phospholipid metabolism	evm.model.NODE_29647_length_52634_cov_57.405155.8,evm.model.NODE_4411_length_24991_cov_22.225641.7,evm.model.NODE_8300_length_9844_cov_29.454794.2,evm.model.NODE_1954_length_8015_cov_34.266750.1,evm.model.NODE_31412_length_12493_cov_20.712238.4,evm.model.NODE_50841_length_62998_cov_26.109304.3,evm.model.NODE_12080_length_44339_cov_18.134035.6,evm.model.NODE_11327_length_113420_cov_67.305626.13,ev…
GO:0045017	glycerolipid biosynthetism	evm.model.NODE_27767_length_34854_cov_44.621506.1,evm.model.NODE_8300_length_9844_cov_29.454794.2,evm.model.NODE_4517_length_2212_cov_30.085443.1,evm.model.NODE_4411_length_24991_cov_22.225641.7,evm.model.NODE_51229_length_18078_cov_23.847383.3,evm.model.NODE_18033_length_94466_cov_20.978998.25,evm.model.NODE_25341_length_12066_cov_19.136747.3,evm.model.NODE_19310_length_24751_cov_15.882955.8
GO:0006650	glycerophospholipid metabolism	evm.model.NODE_48287_length_4098_cov_17.297462.1,evm.model.NODE_21122_length_6560_cov_15.412043.1,evm.model.NODE_12758_length_23644_cov_37.510574.9,evm.model.NODE_25341_length_12066_cov_19.136747.3,evm.model.NODE_8300_length_9844_cov_29.454794.2,evm.model.NODE_12080_length_44339_cov_18.134035.6,evm.model.NODE_26927_length_13246_cov_23.308773.3,evm.model.NODE_24648_length_37160_cov_56.512592.4,evm…
GO:0046488	phosphatidylinositol metabolism	evm.model.NODE_12758_length_23644_cov_37.510574.9,evm.model.NODE_26927_length_13246_cov_23.308773.3,evm.model.NODE_10238_length_6039_cov_15.734890.2,evm.model.NODE_48287_length_4098_cov_17.297462.1,evm.model.NODE_21122_length_6560_cov_15.412043.1,evm.model.NODE_8300_length_9844_cov_29.454794.2,evm.model.NODE_25341_length_12066_cov_19.136747.3,evm.model.NODE_12080_length_44339_cov_18.134035.6,evm.…
GO:0046459	short-chain fatty acid metabolism	evm.model.NODE_28195_length_5053_cov_24.876509.1,evm.model.NODE_15117_length_1431_cov_19.385744.1,evm.model.NODE_38069_length_12343_cov_21.077129.2,evm.model.NODE_22727_length_20415_cov_19.983492.4,evm.model.NODE_1531_length_19035_cov_17.377516.4,evm.model.NODE_53430_length_16188_cov_24.397146.4,evm.model.NODE_2067_length_13195_cov_29.042061.2
GO:0008654	phospholipid biosynthesis	evm.model.NODE_7432_length_7388_cov_20.340551.2,evm.model.NODE_21477_length_6047_cov_27.332561.2,evm.model.NODE_50841_length_62998_cov_26.109304.3,evm.model.NODE_11327_length_113420_cov_67.305626.13,evm.model.NODE_29647_length_52634_cov_57.405155.8,evm.model.NODE_8300_length_9844_cov_29.454794.2,evm.model.NODE_4517_length_2212_cov_30.085443.1,evm.model.NODE_4411_length_24991_cov_22.225641.7,evm.m…
GO:0006661	phosphatidylinositol biosynthesis	evm.model.NODE_18033_length_94466_cov_20.978998.25,evm.model.NODE_25341_length_12066_cov_19.136747.3,evm.model.NODE_51229_length_18078_cov_23.847383.3,evm.model.NODE_4411_length_24991_cov_22.225641.7,evm.model.NODE_8300_length_9844_cov_29.454794.2,evm.model.NODE_19310_length_24751_cov_15.882955.8
GO:0033554	cellular response to stress	evm.model.NODE_2531_length_39259_cov_31.881454.11,evm.model.NODE_18605_length_9087_cov_23.447233.1,evm.model.NODE_6492_length_31877_cov_22.786146.13,evm.model.NODE_49765_length_66778_cov_45.246429.11,evm.model.NODE_6194_length_19410_cov_18.888460.2,evm.model.NODE_19653_length_6405_cov_9.254333.2,evm.model.NODE_10580_length_6495_cov_34.212780.2,evm.model.NODE_36344_length_18804_cov_16.103861.5,evm…
GO:0009409	response to cold	evm.model.NODE_8095_length_3924_cov_29.701324.1,evm.model.NODE_29968_length_14959_cov_43.438801.1,evm.model.NODE_8022_length_18374_cov_27.942690.3,evm.model.NODE_41842_length_10797_cov_36.687969.1,evm.model.NODE_11280_length_14553_cov_26.447674.4
GO:0006950	Response to stress	evm.model.NODE_16729_length_6257_cov_28.676363.1,evm.model.NODE_30254_length_36531_cov_26.204018.5,evm.model.NODE_8960_length_34018_cov_18.461050.12,evm.model.NODE_44024_length_24327_cov_35.874256.2,evm.model.NODE_2643_length_17297_cov_37.226223.5,evm.model.NODE_2531_length_39259_cov_31.881454.11,evm.model.NODE_18605_length_9087_cov_23.447233.1,evm.model.NODE_35146_length_38824_cov_40.990341.6,ev…
GO:0006281	DNA repair	evm.model.NODE_49765_length_66778_cov_45.246429.11,evm.model.NODE_6492_length_31877_cov_22.786146.13,evm.model.NODE_10580_length_6495_cov_34.212780.2,evm.model.NODE_36344_length_18804_cov_16.103861.5,evm.model.NODE_35332_length_10244_cov_15.212905.3,evm.model.NODE_19004_length_7156_cov_29.134991.1,evm.model.NODE_30997_length_5230_cov_21.084322.2,evm.model.NODE_21338_length_17281_cov_23.374863.4,e…
GO:0006298	mismatch repair	evm.model.NODE_2531_length_39259_cov_31.881454.11,evm.model.NODE_6194_length_19410_cov_18.888460.2,evm.model.NODE_14272_length_1898_cov_21.157007.1,evm.model.NODE_26514_length_9477_cov_36.663185.2,evm.model.NODE_8857_length_4561_cov_16.605570.3
GO:0006974	response to DNA damage stimulus	evm.model.NODE_5555_length_12449_cov_31.447346.7,evm.model.NODE_23824_length_21681_cov_83.114159.1,evm.model.NODE_2531_length_39259_cov_31.881454.11,evm.model.NODE_18605_length_9087_cov_23.447233.1,evm.model.NODE_6492_length_31877_cov_22.786146.13,evm.model.NODE_49765_length_66778_cov_45.246429.11,evm.model.NODE_6194_length_19410_cov_18.888460.2,evm.model.NODE_19653_length_6405_cov_9.254333.2,evm…

## Sheet: CCMP525
GO:0006790	sulfur compound metabolism	evm.model.NODE_81050_length_105806_cov_43.746159.9,evm.model.NODE_81050_length_105806_cov_43.746159.8,evm.model.NODE_52079_length_18826_cov_31.819983.2,evm.model.NODE_81050_length_105806_cov_43.746159.7,evm.model.NODE_6747_length_4708_cov_57.359600.2,evm.model.NODE_35315_length_32828_cov_44.475021.4,evm.model.NODE_72978_length_86436_cov_38.812553.22,evm.model.NODE_80828_length_172617_cov_40.21453…
GO:0006081	cellular aldehyde metabolism	evm.model.NODE_53413_length_2060_cov_17.024271.1,evm.model.NODE_70373_length_11327_cov_33.032490.2,evm.model.NODE_101914_length_49239_cov_36.641586.1,evm.model.NODE_84351_length_18842_cov_34.929520.2,evm.model.NODE_17249_length_9301_cov_49.270615.3
GO:0044249	cellular biosynthesis	evm.model.NODE_101195_length_40007_cov_39.532356.2,evm.model.NODE_56706_length_21898_cov_45.130013.2,evm.model.NODE_38181_length_23059_cov_43.213192.3,evm.model.NODE_62427_length_18347_cov_42.644085.1,evm.model.NODE_62106_length_74253_cov_38.665413.14,evm.model.NODE_26865_length_11140_cov_46.100899.2,evm.model.NODE_3562_length_3498_cov_3.861635.1,525rps8_mt,525_rps3_cp,evm.model.NODE_52716_length…
GO:0006091	generation of precursor metabolites and energy	evm.model.NODE_72866_length_55176_cov_38.063015.8,evm.model.NODE_22559_length_41560_cov_30.240038.5,evm.model.NODE_52079_length_18826_cov_31.819983.2,525nad4L_mt,evm.model.NODE_15116_length_12556_cov_34.688915.2,525_psbD_cp,525_psbF_cp,evm.model.NODE_45672_length_34804_cov_32.641449.5,evm.model.NODE_45672_length_34804_cov_32.641449.7,525nad2_mt,evm.model.NODE_80837_length_76659_cov_32.824951.19,5…
GO:0006082	organic acid metabolism	evm.model.NODE_81050_length_105806_cov_43.746159.9,evm.model.NODE_81050_length_105806_cov_43.746159.8,evm.model.NODE_56706_length_21898_cov_45.130013.2,evm.model.NODE_62460_length_52567_cov_45.412865.15,evm.model.NODE_106958_length_23190_cov_26.489305.1,evm.model.NODE_81050_length_105806_cov_43.746159.7,evm.model.NODE_78219_length_10697_cov_34.662148.3,evm.model.NODE_81050_length_105806_cov_43.74…
GO:0006793	phosphorus metabolism	evm.model.NODE_15150_length_8718_cov_27.680660.1,evm.model.NODE_62460_length_52567_cov_45.412865.14,evm.model.NODE_77601_length_48797_cov_41.667725.7,evm.model.NODE_106958_length_23190_cov_26.489305.2,evm.model.NODE_26560_length_133414_cov_41.706448.13,evm.model.NODE_55262_length_4187_cov_29.685217.1,evm.model.NODE_106958_length_23190_cov_26.489305.4,evm.model.NODE_10882_length_10336_cov_33.72155…
GO:0031323	regulation of cellular metabolism	evm.model.NODE_72866_length_55176_cov_38.063015.9,evm.model.NODE_12503_length_61016_cov_39.764259.11,evm.model.NODE_60648_length_127919_cov_48.004230.3,evm.model.NODE_56186_length_106778_cov_32.566410.18,evm.model.NODE_57839_length_90237_cov_37.007236.10,evm.model.NODE_17043_length_18357_cov_37.670372.3,evm.model.NODE_12259_length_11679_cov_36.825329.3,evm.model.NODE_57063_length_10232_cov_29.142…
GO:0044260	cellular macromolecule metabolism	evm.model.NODE_24027_length_24255_cov_43.791794.2,evm.model.NODE_77032_length_46309_cov_36.716297.1,evm.model.NODE_65797_length_72072_cov_45.578255.5,evm.model.NODE_26865_length_11140_cov_46.100899.2,evm.model.NODE_34352_length_76237_cov_46.113411.3,525rps8_mt,evm.model.NODE_58873_length_10299_cov_36.147297.1,evm.model.NODE_16982_length_6771_cov_40.119629.2,evm.model.NODE_66575_length_88001_cov_4…
GO:0044255	cellular lipid metabolism	evm.model.NODE_15150_length_8718_cov_27.680660.1,evm.model.NODE_81050_length_105806_cov_43.746159.8,evm.model.NODE_64140_length_16443_cov_42.495773.2,evm.model.NODE_39997_length_38496_cov_44.806683.3,evm.model.NODE_53523_length_77627_cov_43.556843.8,evm.model.NODE_62460_length_52567_cov_45.412865.14,evm.model.NODE_66626_length_42807_cov_34.774475.7,evm.model.NODE_9716_length_13677_cov_35.563354.5…
GO:0046486	glycerolipid metabolism	evm.model.NODE_103046_length_69827_cov_37.519211.8,evm.model.NODE_57289_length_25418_cov_41.748722.8,evm.model.NODE_39849_length_50578_cov_40.635574.8,evm.model.NODE_75488_length_11537_cov_30.957615.2,evm.model.NODE_62460_length_52567_cov_45.412865.14,evm.model.NODE_44967_length_3729_cov_5.386162.1,evm.model.NODE_83020_length_146556_cov_36.944637.24,evm.model.NODE_7728_length_27350_cov_42.158501.…
GO:0030258	lipid modification	evm.model.NODE_103046_length_69827_cov_37.519211.8,evm.model.NODE_95637_length_169981_cov_39.198009.3,evm.model.NODE_62460_length_52567_cov_45.412865.14,evm.model.NODE_44967_length_3729_cov_5.386162.1,evm.model.NODE_5188_length_1356_cov_41.803833.1,evm.model.NODE_53520_length_9842_cov_50.529366.1,evm.model.NODE_63432_length_85093_cov_42.072651.20,evm.model.NODE_23041_length_41319_cov_44.077591.6,…
GO:0008653	lipopolysaccharide metabolism	evm.model.NODE_55456_length_48611_cov_32.990208.1
GO:0006644	phospholipid metabolism	evm.model.NODE_15150_length_8718_cov_27.680660.1,evm.model.NODE_53523_length_77627_cov_43.556843.8,evm.model.NODE_62460_length_52567_cov_45.412865.14,evm.model.NODE_9716_length_13677_cov_35.563354.6,evm.model.NODE_9716_length_13677_cov_35.563354.5,evm.model.NODE_45672_length_34804_cov_32.641449.4,evm.model.NODE_53520_length_9842_cov_50.529366.1,evm.model.NODE_10882_length_10336_cov_33.721558.3,ev…
GO:0045017	glycerolipid biosynthetism	evm.model.NODE_83020_length_146556_cov_36.944637.24,evm.model.NODE_23041_length_41319_cov_44.077591.6,evm.model.NODE_45672_length_34804_cov_32.641449.4,evm.model.NODE_7728_length_27350_cov_42.158501.5,evm.model.NODE_50944_length_17353_cov_28.588543.1,evm.model.NODE_95637_length_169981_cov_39.198009.3
GO:0006650	glycerophospholipid metabolism	evm.model.NODE_103046_length_69827_cov_37.519211.8,evm.model.NODE_57289_length_25418_cov_41.748722.8,evm.model.NODE_39849_length_50578_cov_40.635574.8,evm.model.NODE_75488_length_11537_cov_30.957615.2,evm.model.NODE_62460_length_52567_cov_45.412865.14,evm.model.NODE_44967_length_3729_cov_5.386162.1,evm.model.NODE_83020_length_146556_cov_36.944637.24,evm.model.NODE_7728_length_27350_cov_42.158501.…
GO:0046488	phosphatidylinositol metabolism	evm.model.NODE_9716_length_13677_cov_35.563354.6,evm.model.NODE_9716_length_13677_cov_35.563354.5,evm.model.NODE_57289_length_25418_cov_41.748722.8,evm.model.NODE_39849_length_50578_cov_40.635574.8,evm.model.NODE_103046_length_69827_cov_37.519211.8,evm.model.NODE_95637_length_169981_cov_39.198009.3,evm.model.NODE_75488_length_11537_cov_30.957615.2,evm.model.NODE_62460_length_52567_cov_45.412865.1…
GO:0046459	short-chain fatty acid metabolism	evm.model.NODE_81050_length_105806_cov_43.746159.9,evm.model.NODE_80828_length_172617_cov_40.214531.46,evm.model.NODE_81050_length_105806_cov_43.746159.8,evm.model.NODE_3726_length_7828_cov_34.968575.3,evm.model.NODE_81050_length_105806_cov_43.746159.7,evm.model.NODE_58095_length_14612_cov_45.419243.1,evm.model.NODE_85836_length_112545_cov_35.150135.9,evm.model.NODE_13493_length_29625_cov_42.3938…
GO:0008654	phospholipid biosynthesis	evm.model.NODE_15150_length_8718_cov_27.680660.1,evm.model.NODE_10882_length_10336_cov_33.721558.3,evm.model.NODE_22622_length_96675_cov_43.276058.1,evm.model.NODE_53523_length_77627_cov_43.556843.8,evm.model.NODE_41793_length_90678_cov_38.993858.13,evm.model.NODE_41793_length_90678_cov_38.993858.15,evm.model.NODE_83020_length_146556_cov_36.944637.24,evm.model.NODE_23041_length_41319_cov_44.07759…
GO:0006661	phosphatidylinositol biosynthesis	evm.model.NODE_23041_length_41319_cov_44.077591.6,evm.model.NODE_50944_length_17353_cov_28.588543.1,evm.model.NODE_95637_length_169981_cov_39.198009.3,evm.model.NODE_83020_length_146556_cov_36.944637.24,evm.model.NODE_7728_length_27350_cov_42.158501.5,evm.model.NODE_45672_length_34804_cov_32.641449.4
GO:0033554	cellular response to stress	evm.model.NODE_64140_length_16443_cov_42.495773.9,evm.model.NODE_49047_length_32371_cov_53.786350.1,evm.model.NODE_35695_length_53254_cov_37.927574.5,evm.model.NODE_90648_length_88657_cov_41.056927.2,evm.model.NODE_89383_length_44546_cov_46.656647.8,evm.model.NODE_81050_length_105806_cov_43.746159.1,evm.model.NODE_62106_length_74253_cov_38.665413.6,evm.model.NODE_17948_length_4818_cov_27.519302.1…
GO:0009409	response to cold	evm.model.NODE_67678_length_13562_cov_25.266333.2,evm.model.NODE_51659_length_44218_cov_41.683659.8,evm.model.NODE_107299_length_34811_cov_26.082705.3,evm.model.NODE_41225_length_23573_cov_37.271454.3,evm.model.NODE_84985_length_156073_cov_43.225510.27,evm.model.NODE_90711_length_43684_cov_46.778500.1,evm.model.NODE_66042_length_35296_cov_25.936367.1,evm.model.NODE_52900_length_1355_cov_2.822140.…
GO:0006950	Response to stress	evm.model.NODE_72779_length_21617_cov_34.332840.6,evm.model.NODE_51808_length_42586_cov_45.743835.5,evm.model.NODE_51808_length_42586_cov_45.743835.4,evm.model.NODE_42311_length_14161_cov_49.208603.3,evm.model.NODE_95637_length_169981_cov_39.198009.25,evm.model.NODE_21154_length_31103_cov_47.221554.7,evm.model.NODE_62532_length_6652_cov_23.799158.1,evm.model.NODE_60648_length_127919_cov_48.004230…
GO:0006281	DNA repair	evm.model.NODE_64140_length_16443_cov_42.495773.9,evm.model.NODE_49047_length_32371_cov_53.786350.1,evm.model.NODE_35695_length_53254_cov_37.927574.5,evm.model.NODE_90648_length_88657_cov_41.056927.2,evm.model.NODE_62106_length_74253_cov_38.665413.6,evm.model.NODE_17948_length_4818_cov_27.519302.1,evm.model.NODE_93448_length_30171_cov_30.403269.5,evm.model.NODE_83540_length_103736_cov_43.155685.2…
GO:0006298	mismatch repair	evm.model.NODE_12845_length_13284_cov_42.274391.3,evm.model.NODE_12845_length_13284_cov_42.274391.2,evm.model.NODE_12845_length_13284_cov_42.274391.1,evm.model.NODE_80828_length_172617_cov_40.214531.42,evm.model.NODE_80828_length_172617_cov_40.214531.41,evm.model.NODE_67970_length_28412_cov_38.587955.5,evm.model.NODE_26600_length_10364_cov_22.289368.1
GO:0006974	response to DNA damage stimulus	evm.model.NODE_66575_length_88001_cov_40.086430.13,evm.model.NODE_64140_length_16443_cov_42.495773.9,evm.model.NODE_49047_length_32371_cov_53.786350.1,evm.model.NODE_35695_length_53254_cov_37.927574.5,evm.model.NODE_90648_length_88657_cov_41.056927.2,evm.model.NODE_89383_length_44546_cov_46.656647.8,evm.model.NODE_81050_length_105806_cov_43.746159.1,evm.model.NODE_62106_length_74253_cov_38.665413…

## Sheet: CCMP537
GO:0006790	sulfur compound metabolism	evm.model.NODE_9973_length_179428_cov_24.782236.14,evm.model.NODE_25808_length_11934_cov_46.766716.4,evm.model.NODE_5553_length_95922_cov_31.781374.3,evm.model.NODE_4259_length_5067_cov_40.422737.1,evm.model.NODE_166_length_28518_cov_35.946140.2,evm.model.NODE_1849_length_96814_cov_35.968777.32,evm.model.NODE_4071_length_4102_cov_33.380547.1,evm.model.NODE_2191_length_79283_cov_31.245058.7,evm.mo…
GO:0006081	cellular aldehyde metabolism	evm.model.NODE_1293_length_138555_cov_23.791967.19,evm.model.NODE_3346_length_11455_cov_33.826363.1,evm.model.NODE_16034_length_57654_cov_46.603600.13,evm.model.NODE_5504_length_161644_cov_33.203144.30
GO:0044249	cellular biosynthesis	evm.model.NODE_9573_length_63558_cov_31.496885.4,evm.model.NODE_2178_length_28916_cov_33.209885.2,evm.model.NODE_2178_length_28916_cov_33.209885.1,537_atpE_cp,evm.model.NODE_7385_length_60795_cov_31.315569.10,537_ThiG_cp,537_rpoC2_cp,evm.model.NODE_19417_length_71271_cov_37.836945.14,537_rpl36_cp,537_rpl6_cp,evm.model.NODE_11475_length_219056_cov_29.175604.4,evm.model.NODE_11475_length_219056_cov…
GO:0006091	generation of precursor metabolites and energy	evm.model.NODE_7530_length_125968_cov_28.826210.11,evm.model.NODE_446_length_32771_cov_35.411186.3,evm.model.NODE_7140_length_356400_cov_29.455339.36,evm.model.NODE_10012_length_84771_cov_29.832903.12,evm.model.NODE_4090_length_47962_cov_26.527418.8,evm.model.NODE_8751_length_68855_cov_29.281389.4,537_petB_cp,evm.model.NODE_7421_length_18112_cov_34.774071.3,evm.model.NODE_16872_length_109993_cov_…
GO:0006082	organic acid metabolism	evm.model.NODE_9973_length_179428_cov_24.782236.10,evm.model.NODE_581_length_43417_cov_33.310776.3,evm.model.NODE_9973_length_179428_cov_24.782236.14,evm.model.NODE_6552_length_109823_cov_27.990576.1,evm.model.NODE_2838_length_24726_cov_48.417618.5,evm.model.NODE_2838_length_24726_cov_48.417618.4,evm.model.NODE_7140_length_356400_cov_29.455339.72,evm.model.NODE_2178_length_28916_cov_33.209885.5,e…
GO:0006793	phosphorus metabolism	evm.model.NODE_7573_length_17974_cov_44.796707.2,evm.model.NODE_5746_length_133249_cov_26.729649.5,evm.model.NODE_1314_length_44102_cov_33.204391.13,evm.model.NODE_1551_length_47231_cov_34.732380.2,evm.model.NODE_4697_length_27782_cov_28.763479.7,evm.model.NODE_16872_length_109993_cov_22.762920.16,evm.model.NODE_2178_length_28916_cov_33.209885.2,evm.model.NODE_12695_length_12256_cov_31.660086.3,e…
GO:0031323	regulation of cellular metabolism	evm.model.NODE_9006_length_13046_cov_26.038019.5,evm.model.NODE_792_length_39871_cov_27.839382.11,evm.model.NODE_2138_length_96599_cov_35.503803.19,evm.model.NODE_3673_length_26039_cov_28.628557.1,evm.model.NODE_13931_length_76375_cov_32.742809.19,evm.model.NODE_1849_length_96814_cov_35.968777.6,evm.model.NODE_4354_length_201559_cov_25.978880.27,evm.model.NODE_12144_length_31873_cov_75.939888.3,e…
GO:0044260	cellular macromolecule metabolism	evm.model.NODE_963_length_17759_cov_51.825554.2,evm.model.NODE_7140_length_356400_cov_29.455339.53,evm.model.NODE_9576_length_3003_cov_39.973358.1,evm.model.NODE_7385_length_60795_cov_31.315569.10,evm.model.NODE_3693_length_14264_cov_27.628786.7,evm.model.NODE_19417_length_71271_cov_37.836945.10,evm.model.NODE_20397_length_61192_cov_42.414124.8,evm.model.NODE_42_length_3788_cov_22.134108.1,evm.mo…
GO:0044255	cellular lipid metabolism	evm.model.NODE_7282_length_48863_cov_35.137630.12,evm.model.NODE_18935_length_5396_cov_31.047443.1,evm.model.NODE_16872_length_109993_cov_22.762920.4,evm.model.NODE_2793_length_11242_cov_46.052837.4,evm.model.NODE_1551_length_47231_cov_34.732380.2,evm.model.NODE_378_length_18379_cov_44.799171.3,evm.model.NODE_4090_length_47962_cov_26.527418.5,evm.model.NODE_2080_length_84521_cov_33.951492.23,evm.…
GO:0046486	glycerolipid metabolism	evm.model.NODE_16872_length_109993_cov_22.762920.4,evm.model.NODE_1551_length_47231_cov_34.732380.2,evm.model.NODE_2080_length_84521_cov_33.951492.23,evm.model.NODE_21373_length_1145_cov_8.380786.1,evm.model.NODE_1235_length_74815_cov_46.724949.12,evm.model.NODE_16770_length_116340_cov_30.944723.5,evm.model.NODE_16380_length_3366_cov_33.166965.1,evm.model.NODE_2317_length_3969_cov_50.505920.1,evm…
GO:0030258	lipid modification	evm.model.NODE_16380_length_3366_cov_33.166965.1,evm.model.NODE_2080_length_84521_cov_33.951492.23,evm.model.NODE_16872_length_109993_cov_22.762920.4,evm.model.NODE_1654_length_33227_cov_40.790321.12,evm.model.NODE_8751_length_68855_cov_29.281389.1,evm.model.NODE_3356_length_60209_cov_30.187895.1,evm.model.NODE_4354_length_201559_cov_25.978880.37,evm.model.NODE_6670_length_140031_cov_35.263058.11…
GO:0008653	lipopolysaccharide metabolism
GO:0006644	phospholipid metabolism	evm.model.NODE_16872_length_109993_cov_22.762920.4,evm.model.NODE_1551_length_47231_cov_34.732380.2,evm.model.NODE_2080_length_84521_cov_33.951492.23,evm.model.NODE_21373_length_1145_cov_8.380786.1,evm.model.NODE_5751_length_32736_cov_51.626892.2,evm.model.NODE_1235_length_74815_cov_46.724949.12,evm.model.NODE_16770_length_116340_cov_30.944723.5,evm.model.NODE_16380_length_3366_cov_33.166965.1,ev…
GO:0045017	glycerolipid biosynthetism	evm.model.NODE_3356_length_60209_cov_30.187895.1,evm.model.NODE_4090_length_47962_cov_26.527418.5,evm.model.NODE_16872_length_109993_cov_22.762920.4,evm.model.NODE_8751_length_68855_cov_29.281389.1,evm.model.NODE_4354_length_201559_cov_25.978880.37,evm.model.NODE_3547_length_150032_cov_43.246349.9
GO:0006650	glycerophospholipid metabolism	evm.model.NODE_16872_length_109993_cov_22.762920.4,evm.model.NODE_1551_length_47231_cov_34.732380.2,evm.model.NODE_2080_length_84521_cov_33.951492.23,evm.model.NODE_21373_length_1145_cov_8.380786.1,evm.model.NODE_1235_length_74815_cov_46.724949.12,evm.model.NODE_16770_length_116340_cov_30.944723.5,evm.model.NODE_16380_length_3366_cov_33.166965.1,evm.model.NODE_2317_length_3969_cov_50.505920.1,evm…
GO:0046488	phosphatidylinositol metabolism	evm.model.NODE_11837_length_92417_cov_28.714565.20,evm.model.NODE_21776_length_102605_cov_24.467833.19,evm.model.NODE_16770_length_116340_cov_30.944723.5,evm.model.NODE_11837_length_92417_cov_28.714565.19,evm.model.NODE_1092_length_3044_cov_51.703022.1,evm.model.NODE_16380_length_3366_cov_33.166965.1,evm.model.NODE_3356_length_60209_cov_30.187895.1,evm.model.NODE_4090_length_47962_cov_26.527418.5…
GO:0046459	short-chain fatty acid metabolism	evm.model.NODE_9973_length_179428_cov_24.782236.14,evm.model.NODE_2191_length_79283_cov_31.245058.7,evm.model.NODE_10340_length_67944_cov_27.725700.9,evm.model.NODE_4259_length_5067_cov_40.422737.1,evm.model.NODE_1891_length_8744_cov_31.633577.2,evm.model.NODE_1891_length_8744_cov_31.633577.1,evm.model.NODE_4270_length_76551_cov_25.915586.3,evm.model.NODE_10340_length_67944_cov_27.725700.10,evm.m…
GO:0008654	phospholipid biosynthesis	evm.model.NODE_612_length_19930_cov_53.298798.2,evm.model.NODE_17884_length_137494_cov_25.776928.16,evm.model.NODE_2730_length_33101_cov_31.939217.8,evm.model.NODE_7521_length_97004_cov_27.179478.2,evm.model.NODE_5751_length_32736_cov_51.626892.2,evm.model.NODE_18264_length_20030_cov_44.489414.5,evm.model.NODE_3356_length_60209_cov_30.187895.1,evm.model.NODE_4090_length_47962_cov_26.527418.5,evm.…
GO:0006661	phosphatidylinositol biosynthesis	evm.model.NODE_8751_length_68855_cov_29.281389.1,evm.model.NODE_3356_length_60209_cov_30.187895.1,evm.model.NODE_16872_length_109993_cov_22.762920.4,evm.model.NODE_4354_length_201559_cov_25.978880.37,evm.model.NODE_4090_length_47962_cov_26.527418.5,evm.model.NODE_3547_length_150032_cov_43.246349.9
GO:0033554	cellular response to stress	evm.model.NODE_21064_length_6218_cov_30.262625.1,evm.model.NODE_6700_length_31870_cov_88.728615.6,evm.model.NODE_3266_length_8194_cov_33.566147.2,evm.model.NODE_15061_length_171711_cov_31.321459.35,evm.model.NODE_13796_length_5045_cov_38.367691.2,evm.model.NODE_10763_length_2665_cov_23.154596.1,evm.model.NODE_17760_length_43291_cov_54.866993.1,evm.model.NODE_6174_length_37662_cov_30.976820.7,evm.…
GO:0009409	response to cold
GO:0006950	Response to stress	evm.model.NODE_7140_length_356400_cov_29.455339.75,evm.model.NODE_2480_length_85397_cov_42.408234.5,evm.model.NODE_3777_length_166808_cov_35.525154.11,evm.model.NODE_965_length_19984_cov_39.022667.3,evm.model.NODE_14853_length_9250_cov_57.386486.1,evm.model.NODE_21064_length_6218_cov_30.262625.1,evm.model.NODE_6700_length_31870_cov_88.728615.6,evm.model.NODE_1733_length_47506_cov_33.330063.9,evm.…
GO:0006281	DNA repair	evm.model.NODE_21064_length_6218_cov_30.262625.1,evm.model.NODE_1099_length_16888_cov_50.361263.1,evm.model.NODE_3266_length_8194_cov_33.566147.2,evm.model.NODE_15061_length_171711_cov_31.321459.35,evm.model.NODE_13796_length_5045_cov_38.367691.2,evm.model.NODE_581_length_43417_cov_33.310776.10,evm.model.NODE_16842_length_36323_cov_29.804449.1,evm.model.NODE_16842_length_36323_cov_29.804449.2,evm…
GO:0006298	mismatch repair	evm.model.NODE_6174_length_37662_cov_30.976820.7,evm.model.NODE_147_length_78878_cov_27.800312.11,evm.model.NODE_7452_length_36857_cov_29.457958.12,evm.model.NODE_6174_length_37662_cov_30.976820.9,evm.model.NODE_10763_length_2665_cov_23.154596.1,evm.model.NODE_2041_length_15149_cov_35.038090.2,evm.model.NODE_24696_length_5759_cov_34.092377.1,evm.model.NODE_4270_length_76551_cov_25.915586.11
GO:0006974	response to DNA damage stimulus	evm.model.NODE_11607_length_184900_cov_29.551151.20,evm.model.NODE_6700_length_31870_cov_88.728615.6,evm.model.NODE_21064_length_6218_cov_30.262625.1,evm.model.NODE_6700_length_31870_cov_88.728615.6,evm.model.NODE_3266_length_8194_cov_33.566147.2,evm.model.NODE_15061_length_171711_cov_31.321459.35,evm.model.NODE_13796_length_5045_cov_38.367691.2,evm.model.NODE_10763_length_2665_cov_23.154596.1,ev…

## Sheet: CCMP526
GO:0006790	sulfur compound metabolism	evm.model.scaffold104.13,evm.model.scaffold608.1,evm.model.scaffold114.6,evm.model.scaffold115.2,evm.model.scaffold158.16,evm.model.scaffold050.28,evm.model.scaffold001.46,evm.model.scaffold036.28,526_Nga40082thiG_cp,evm.model.scaffold014.16,evm.model.scaffold018.39,evm.model.scaffold023.28,evm.model.scaffold140.10,evm.model.scaffold015.14,evm.model.scaffold285.7,evm.model.scaffold007.46,evm.mode…
GO:0006081	cellular aldehyde metabolism	evm.model.scaffold909.2,evm.model.scaffold446.4,evm.model.scaffold114.2,evm.model.scaffold006.15
GO:0044249	cellular biosynthesis	evm.model.scaffold104.13,evm.model.scaffold104.12,526_Nga40099rpl23_cp,evm.model.scaffold658.6,526_Nga40101rps19_cp,evm.model.scaffold1071.3,526Nga50004atp9_mt,526_Nga40112rps5_cp,526_Nga40026rpl35_cp,evm.model.scaffold741.3,evm.model.scaffold543.4,evm.model.scaffold316.1,evm.model.scaffold543.6,evm.model.scaffold543.7,evm.model.scaffold316.5,evm.model.scaffold014.16,evm.model.scaffold029.25,evm.…
GO:0006091	generation of precursor metabolites and energy	evm.model.scaffold173.8,evm.model.scaffold580.1,evm.model.scaffold468.2,526_Nga40002psbB_cp,evm.model.scaffold245.14,evm.model.scaffold104.18,evm.model.scaffold222.9,526_Nga40001petF_cp,526_Nga40010petD_cp,evm.model.scaffold112.8,526_Nga40030psbE_cp,evm.model.scaffold021.32,evm.model.scaffold892.1,526_Nga40094psbD_cp,evm.model.scaffold266.4,evm.model.scaffold997.4,526Nga50012cox3_mt,evm.model.sca…
GO:0006082	organic acid metabolism	evm.model.scaffold104.13,evm.model.scaffold254.5,evm.model.scaffold791.1,evm.model.scaffold1354.1,evm.model.scaffold267.6,evm.model.scaffold142.11,evm.model.scaffold120.23,evm.model.scaffold188.6,evm.model.scaffold168.7,evm.model.scaffold049.12,evm.model.scaffold029.5,evm.model.scaffold543.4,evm.model.scaffold543.5,evm.model.scaffold178.4,evm.model.scaffold543.7,evm.model.scaffold316.5,evm.model.…
GO:0006793	phosphorus metabolism	evm.model.scaffold658.7,evm.model.scaffold005.6,evm.model.scaffold196.4,evm.model.scaffold104.16,evm.model.scaffold658.1,evm.model.scaffold743.1,526_Nga40065atpF_cp,evm.model.scaffold004.29,evm.model.scaffold1077.3,evm.model.scaffold254.9,evm.model.scaffold247.11,evm.model.scaffold1071.3,526Nga50004atp9_mt,evm.model.scaffold168.6,526_Nga40053atpB_cp,evm.model.scaffold293.12,evm.model.scaffold023.…
GO:0031323	regulation of cellular metabolism	evm.model.scaffold104.11,evm.model.scaffold335.6,evm.model.scaffold010.2,evm.model.scaffold726.1,evm.model.scaffold335.7,evm.model.scaffold005.8,evm.model.scaffold120.22,evm.model.scaffold128.6,evm.model.scaffold498.5,evm.model.scaffold130.3,evm.model.scaffold178.5,evm.model.scaffold214.1,evm.model.scaffold1486.1,evm.model.scaffold543.8,evm.model.scaffold500.2,evm.model.scaffold430.11,evm.model.s…
GO:0044260	cellular macromolecule metabolism	evm.model.scaffold104.12,evm.model.scaffold658.5,526_Nga40099rpl23_cp,evm.model.scaffold791.3,evm.model.scaffold104.16,evm.model.scaffold658.1,526_Nga40101rps19_cp,evm.model.scaffold336.4,evm.model.scaffold743.1,526_Nga40112rps5_cp,526_Nga40026rpl35_cp,evm.model.scaffold128.8,evm.model.scaffold741.3,evm.model.scaffold316.1,evm.model.scaffold460.2,evm.model.scaffold130.4,evm.model.scaffold029.26,e…
GO:0044255	cellular lipid metabolism	evm.model.scaffold658.7,evm.model.scaffold081.3,evm.model.scaffold1112.3,evm.model.scaffold004.21,evm.model.scaffold004.20,evm.model.scaffold063.10,evm.model.scaffold608.1,evm.model.scaffold112.16,evm.model.scaffold004.29,evm.model.scaffold114.2,evm.model.scaffold024.15,evm.model.scaffold028.22,evm.model.scaffold200.13,evm.model.scaffold001.46,evm.model.scaffold400.3,evm.model.scaffold260.2,evm.m…
GO:0046486	glycerolipid metabolism	evm.model.scaffold658.7,evm.model.scaffold112.16,evm.model.scaffold004.29,evm.model.scaffold024.15,evm.model.scaffold520.3,evm.model.scaffold055.28,evm.model.scaffold1112.3,evm.model.scaffold030.23,evm.model.scaffold742.1,evm.model.scaffold285.3,evm.model.scaffold081.7,evm.model.scaffold038.17,evm.model.scaffold021.21,evm.model.scaffold111.3,evm.model.scaffold014.9,evm.model.scaffold555.6,evm.mod…
GO:0030258	lipid modification	evm.model.scaffold658.7,evm.model.scaffold144.15,evm.model.scaffold055.28,evm.model.scaffold111.3,evm.model.scaffold119.10,evm.model.scaffold742.1,evm.model.scaffold1112.3,evm.model.scaffold004.29,evm.model.scaffold024.15,evm.model.scaffold615.3,evm.model.scaffold014.1,evm.model.scaffold030.23,evm.model.scaffold021.22,evm.model.scaffold260.2,evm.model.scaffold400.3,evm.model.scaffold555.6,evm.mod…
GO:0008653	lipopolysaccharide metabolism	evm.model.scaffold185.15
GO:0006644	phospholipid metabolism	evm.model.scaffold658.7,evm.model.scaffold112.16,evm.model.scaffold004.29,evm.model.scaffold114.2,evm.model.scaffold024.15,evm.model.scaffold158.18,evm.model.scaffold055.28,evm.model.scaffold014.9,evm.model.scaffold1112.3,evm.model.scaffold030.23,evm.model.scaffold247.6,evm.model.scaffold742.1,evm.model.scaffold285.3,evm.model.scaffold081.7,evm.model.scaffold244.8,evm.model.scaffold038.17,evm.mod…
GO:0045017	glycerolipid biosynthetism	evm.model.scaffold520.3,evm.model.scaffold658.7,evm.model.scaffold446.3,evm.model.scaffold172.12,evm.model.scaffold004.29,evm.model.scaffold160.17,evm.model.scaffold009.41,evm.model.scaffold014.9,evm.model.scaffold555.6
GO:0006650	glycerophospholipid metabolism	evm.model.scaffold658.7,evm.model.scaffold112.16,evm.model.scaffold004.29,evm.model.scaffold024.15,evm.model.scaffold055.28,evm.model.scaffold1112.3,evm.model.scaffold030.23,evm.model.scaffold742.1,evm.model.scaffold285.3,evm.model.scaffold081.7,evm.model.scaffold038.17,evm.model.scaffold021.21,evm.model.scaffold111.3,evm.model.scaffold014.9,evm.model.scaffold555.6,evm.model.scaffold144.15,evm.mo…
GO:0046488	phosphatidylinositol metabolism	evm.model.scaffold081.7,evm.model.scaffold112.16,evm.model.scaffold038.17,evm.model.scaffold008.8,evm.model.scaffold021.21,evm.model.scaffold066.1,evm.model.scaffold658.7,evm.model.scaffold144.15,evm.model.scaffold055.28,evm.model.scaffold172.12,evm.model.scaffold119.10,evm.model.scaffold742.1,evm.model.scaffold1112.3,evm.model.scaffold004.29,evm.model.scaffold024.15,evm.model.scaffold160.17,evm.…
GO:0046459	short-chain fatty acid metabolism	evm.model.scaffold608.1,evm.model.scaffold068.26,evm.model.scaffold182.10,evm.model.scaffold008.2,evm.model.scaffold001.46,evm.model.scaffold014.16,evm.model.scaffold280.12,evm.model.scaffold280.13,evm.model.scaffold005.32,evm.model.scaffold058.3,evm.model.scaffold062.2,evm.model.scaffold062.5
GO:0008654	phospholipid biosynthesis	evm.model.scaffold494.3,evm.model.scaffold1008.2,evm.model.scaffold244.8,evm.model.scaffold116.11,evm.model.scaffold083.11,evm.model.scaffold158.18,evm.model.scaffold658.7,evm.model.scaffold446.3,evm.model.scaffold172.12,evm.model.scaffold004.29,evm.model.scaffold114.2,evm.model.scaffold160.17,evm.model.scaffold009.41,evm.model.scaffold014.9,evm.model.scaffold555.6
GO:0006661	phosphatidylinositol biosynthesis	evm.model.scaffold658.7,evm.model.scaffold014.9,evm.model.scaffold004.29,evm.model.scaffold555.6,evm.model.scaffold009.41,evm.model.scaffold160.17,evm.model.scaffold172.12
GO:0033554	cellular response to stress	evm.model.scaffold443.2,evm.model.scaffold142.21,evm.model.scaffold209.3,evm.model.scaffold208.7,evm.model.scaffold052.22,evm.model.scaffold208.1,evm.model.scaffold049.1,evm.model.scaffold192.5,evm.model.scaffold407.1,evm.model.scaffold394.6,evm.model.scaffold589.2,evm.model.scaffold050.31,evm.model.scaffold251.13,evm.model.scaffold589.4,evm.model.scaffold094.5,evm.model.scaffold1220.1,evm.model.…
GO:0009409	response to cold
GO:0006950	Response to stress	evm.model.scaffold355.3,evm.model.scaffold488.3,evm.model.scaffold238.7,evm.model.scaffold181.8,evm.model.scaffold020.24,evm.model.scaffold443.2,evm.model.scaffold142.21,evm.model.scaffold209.3,evm.model.scaffold208.7,evm.model.scaffold052.22,evm.model.scaffold208.1,evm.model.scaffold049.1,evm.model.scaffold192.5,evm.model.scaffold407.1,evm.model.scaffold394.6,evm.model.scaffold589.2,evm.model.sc…
GO:0006281	DNA repair	evm.model.scaffold142.21,evm.model.scaffold335.4,evm.model.scaffold208.1,evm.model.scaffold192.5,evm.model.scaffold589.2,evm.model.scaffold050.31,evm.model.scaffold251.13,evm.model.scaffold589.4,evm.model.scaffold128.8,evm.model.scaffold094.3,evm.model.scaffold455.2,evm.model.scaffold002.34,evm.model.scaffold235.6,evm.model.scaffold647.6,evm.model.scaffold001.15,evm.model.scaffold046.15,evm.model…
GO:0006298	mismatch repair	evm.model.scaffold058.11,evm.model.scaffold209.3,evm.model.scaffold208.7,evm.model.scaffold052.22,evm.model.scaffold1697.1,evm.model.scaffold443.2,evm.model.scaffold153.7,evm.model.scaffold153.6,evm.model.scaffold790.1,evm.model.scaffold060.15,evm.model.scaffold790.2,evm.model.scaffold782.3,evm.model.scaffold753.2
GO:0006974	response to DNA damage stimulus	evm.model.scaffold002.34,evm.model.scaffold246.3,evm.model.scaffold443.2,evm.model.scaffold142.21,evm.model.scaffold209.3,evm.model.scaffold208.7,evm.model.scaffold052.22,evm.model.scaffold208.1,evm.model.scaffold049.1,evm.model.scaffold192.5,evm.model.scaffold407.1,evm.model.scaffold394.6,evm.model.scaffold589.2,evm.model.scaffold050.31,evm.model.scaffold251.13,evm.model.scaffold589.4,evm.model.…

## Sheet: C.reinhardtii
GO:0006790	sulfur compound metabolism	jgi|Chlre4|146533|Chlre2_kg.scaffold_1000357,jgi|Chlre4|143892|Chlre2_kg.scaffold_9000123,jgi|Chlre4|182408|estExt_fgenesh2_kg.C_30176,jgi|Chlre4|293562|au.g11367_t1,jgi|Chlre4|205984|OVA_estExt_fgenesh2_pg.C_540058,jgi|Chlre4|50452|gwH.28.182.1,jgi|Chlre4|118729|e_gwW.28.43.1,jgi|Chlre4|380549|estExt_fgenesh1_pm.C_chromosome_120849,jgi|Chlre4|169155|fgenesh2_pg.C_scaffold_9000294,jgi|Chlre4|1113…
GO:0006081	cellular aldehyde metabolism	jgi|Chlre4|59822|estExt_GenewiseH_1.C_640019,jgi|Chlre4|196328|MHS_Chlre2_kg.scaffold_27000167,jgi|Chlre4|175746|fgenesh2_pg.C_scaffold_34000052
GO:0044249	cellular biosynthesis	jgi|Chlre4|194988|estExt_fgenesh2_pg.C_840011,jgi|Chlre4|195622|MAY_acegs_kg.scaffold_39000017,jgi|Chlre4|330551|pg.chromosome_12_#_705,jgi|Chlre4|129809|estExt_gwp_1H.C_170118,jgi|Chlre4|24471|estExt_fgenesh1_pm.C_660004,jgi|Chlre4|206067|OVA_2_SAN_estExt_fgenesh2_kg.C_340012,jgi|Chlre4|182602|estExt_fgenesh2_kg.C_40087,jgi|Chlre4|413651|pasa_Sanger_mRNA11339,jgi|Chlre4|118729|e_gwW.28.43.1,jgi|…
GO:0006091	generation of precursor metabolites and energy	jgi|Chlre4|195953|FER_fgenesh2_pg.C_scaffold_3000448,jgi|Chlre4|136854|estExt_gwp_1W.C_180027,jgi|Chlre4|421702|pasa_Sanger_mRNA4687,jgi|Chlre4|81617|estExt_GenewiseW_1.C_370083,jgi|Chlre4|196703|OVA_AIM_query,jgi|Chlre4|182408|estExt_fgenesh2_kg.C_30176,jgi|Chlre4|153678|Chlre2_kg.scaffold_66000007,jgi|Chlre4|196304|MHS_e_gwH.5.62.1,jgi|Chlre4|325517|pg.chromosome_3_#_272,jgi|Chlre4|184471|estEx…
GO:0006082	organic acid metabolism	jgi|Chlre4|128476|estExt_gwp_1H.C_130257,jgi|Chlre4|129982|estExt_gwp_1H.C_220030,jgi|Chlre4|143892|Chlre2_kg.scaffold_9000123,jgi|Chlre4|293493|au.g11300_t1,jgi|Chlre4|138664|estExt_gwp_1W.C_320164,jgi|Chlre4|153667|Chlre2_kg.scaffold_64000052,jgi|Chlre4|191668|estExt_fgenesh2_pg.C_260094,jgi|Chlre4|126232|estExt_gwp_1H.C_70019,jgi|Chlre4|118729|e_gwW.28.43.1,jgi|Chlre4|205746|MHS_estExt_gwp_1W.…
GO:0006793	phosphorus metabolism	jgi|Chlre4|151969|Chlre2_kg.scaffold_42000049,jgi|Chlre4|96154|fgenesh1_est.C_scaffold_63000004,jgi|Chlre4|301478|kg.chromosome_2_#_917_#_XP_001699823.1,jgi|Chlre4|326901|pg.chromosome_6_#_281,jgi|Chlre4|291622|au.g9564_t1,jgi|Chlre4|141208|Chlre2_kg.scaffold_7000035,jgi|Chlre4|144460|Chlre2_kg.scaffold_11000005,jgi|Chlre4|140498|estExt_gwp_1W.C_830027,jgi|Chlre4|419958|pasa_Sanger_mRNA24314,jgi|…	jgi|Chlre4|345602|estExt_fgenesh1_pg.C_chromosome_100353,jgi|Chlre4|148187|Chlre2_kg.scaffold_22000025,jgi|Chlre4|195881|NFW_e_gwH.22.120.1,jgi|Chlre4|118081|e_gwW.21.56.1,jgi|Chlre4|328178|pg.chromosome_8_#_67,jgi|Chlre4|288581|au.g6740_t1,jgi|Chlre4|405622|pasa_Sanger_mRNA2663,jgi|Chlre4|166537|fgenesh2_pg.C_scaffold_5000006,jgi|Chlre4|146533|Chlre2_kg.scaffold_1000357,jgi|Chlre4|414501|pasa_Sa…
GO:0031323	regulation of cellular metabolism	jgi|Chlre4|168311|fgenesh2_pg.C_scaffold_4000362,jgi|Chlre4|195484|SAN_chlre3.20.82.2.51,jgi|Chlre4|169967|fgenesh2_pg.C_scaffold_12000026,jgi|Chlre4|93901|fgenesh1_est.C_scaffold_2000026,jgi|Chlre4|143167|Chlre2_kg.scaffold_4000290,jgi|Chlre4|426757|pasa_Sanger_mRNA7636,jgi|Chlre4|296386|au.g14038_t1,jgi|Chlre4|290169|au.g8220_t1,jgi|Chlre4|281993|au.g570_t1,jgi|Chlre4|149922|Chlre2_kg.scaffold_…
GO:0044260	cellular macromolecule metabolism	jgi|Chlre4|151969|Chlre2_kg.scaffold_42000049,jgi|Chlre4|138117|estExt_gwp_1W.C_250014,jgi|Chlre4|413651|pasa_Sanger_mRNA11339,jgi|Chlre4|123566|e_gwW.97.24.1,jgi|Chlre4|195616|MAY_157237,jgi|Chlre4|148383|Chlre2_kg.scaffold_22000221,jgi|Chlre4|379135|estExt_fgenesh1_pm.C_chromosome_80170,jgi|Chlre4|78868|estExt_GenewiseW_1.C_160188,jgi|Chlre4|153159|Chlre2_kg.scaffold_55000020,jgi|Chlre4|340549|…	jgi|Chlre4|e_gwW.48.11.1,jgi|Chlre4|191493|estExt_fgenesh2_pg.C_280023,jgi|Chlre4|184701|estExt_fgenesh2_kg.C_300064,jgi|Chlre4|99782|e_gwH.10.141.1,jgi|Chlre4|290742|au.g8738_t1,jgi|Chlre4|146094|Chlre2_kg.scaffold_16000185,jgi|Chlre4|115641|e_gwW.14.112.1,jgi|Chlre4|131583|estExt_gwp_1H.C_330075,jgi|Chlre4|399537|pasa_Sanger_mRNA32614,jgi|Chlre4|128384|estExt_gwp_1H.C_130059,jgi|Chlre4|170034|f…	jgi|Chlre4|195543|RWI_156349
GO:0044255	cellular lipid metabolism	jgi|Chlre4|187094|estExt_fgenesh2_pg.C_30179,jgi|Chlre4|137673|estExt_gwp_1W.C_240151,jgi|Chlre4|293493|au.g11300_t1,jgi|Chlre4|153667|Chlre2_kg.scaffold_64000052,jgi|Chlre4|24471|estExt_fgenesh1_pm.C_660004,jgi|Chlre4|205741|SKA_estExt_gwp_1H.C_240205,jgi|Chlre4|118729|e_gwW.28.43.1,jgi|Chlre4|196939|MHS_estExt_fgenesh2_pg.C_50170,jgi|Chlre4|135421|estExt_gwp_1W.C_110007,jgi|Chlre4|184945|estExt…
GO:0046486	glycerolipid metabolism	jgi|Chlre4|168820|fgenesh2_pg.C_scaffold_2000466,jgi|Chlre4|205741|SKA_estExt_gwp_1H.C_240205,jgi|Chlre4|196939|MHS_estExt_fgenesh2_pg.C_50170,jgi|Chlre4|121145|e_gwW.43.18.1,jgi|Chlre4|139676|estExt_gwp_1W.C_520017,jgi|Chlre4|147252|Chlre2_kg.scaffold_18000177,jgi|Chlre4|345054|estExt_fgenesh1_pg.C_chromosome_80249,jgi|Chlre4|184581|estExt_fgenesh2_kg.C_270010,jgi|Chlre4|378705|estExt_fgenesh1_p…
GO:0030258	lipid modification	jgi|Chlre4|195668|SAN_estExt_fgenesh2_pg.C_160239,jgi|Chlre4|413053|pasa_Sanger_mRNA10948,jgi|Chlre4|113185|e_gwW.6.31.1,jgi|Chlre4|182754|estExt_fgenesh2_kg.C_20123,jgi|Chlre4|205880|SKA_fgenesh2_pg.C_scaffold_32000091,jgi|Chlre4|394387|pasa_Sanger_mRNA5990,jgi|Chlre4|147252|Chlre2_kg.scaffold_18000177,jgi|Chlre4|381461|estExt_fgenesh1_pm.C_chromosome_160343,jgi|Chlre4|331231|pg.chromosome_13_#_…
GO:0008653	lipopolysaccharide metabolism
GO:0006644	phospholipid metabolism	jgi|Chlre4|186985|estExt_fgenesh2_pg.C_50448,jgi|Chlre4|168820|fgenesh2_pg.C_scaffold_2000466,jgi|Chlre4|285385|au.g3744_t1,jgi|Chlre4|188120|estExt_fgenesh2_pg.C_90007,jgi|Chlre4|196939|MHS_estExt_fgenesh2_pg.C_50170,jgi|Chlre4|293423|au.g11235_t1,jgi|Chlre4|179976|fgenesh2_pg.C_scaffold_79000026,jgi|Chlre4|79396|estExt_GenewiseW_1.C_180083,jgi|Chlre4|121145|e_gwW.43.18.1,jgi|Chlre4|177689|fgene…
GO:0045017	glycerolipid biosynthetism	jgi|Chlre4|141736|Chlre2_kg.scaffold_5000146,jgi|Chlre4|168820|fgenesh2_pg.C_scaffold_2000466,jgi|Chlre4|139676|estExt_gwp_1W.C_520017,jgi|Chlre4|142782|Chlre2_kg.scaffold_6000272,jgi|Chlre4|184581|estExt_fgenesh2_kg.C_270010,jgi|Chlre4|196944|SAN_estExt_fgenesh2_pg.C_120137,jgi|Chlre4|118793|e_gwW.26.75.1,jgi|Chlre4|121145|e_gwW.43.18.1
GO:0006650	glycerophospholipid metabolism	jgi|Chlre4|205741|SKA_estExt_gwp_1H.C_240205,jgi|Chlre4|168820|fgenesh2_pg.C_scaffold_2000466,jgi|Chlre4|196939|MHS_estExt_fgenesh2_pg.C_50170,jgi|Chlre4|121145|e_gwW.43.18.1,jgi|Chlre4|139676|estExt_gwp_1W.C_520017,jgi|Chlre4|147252|Chlre2_kg.scaffold_18000177,jgi|Chlre4|345054|estExt_fgenesh1_pg.C_chromosome_80249,jgi|Chlre4|184581|estExt_fgenesh2_kg.C_270010,jgi|Chlre4|378705|estExt_fgenesh1_p…
GO:0046488	phosphatidylinositol metabolism	jgi|Chlre4|120269|e_gwW.35.69.1,jgi|Chlre4|401667|pasa_Sanger_mRNA26046,jgi|Chlre4|195580|SAN_estExt_fgenesh2_pg.C_310134,jgi|Chlre4|141736|Chlre2_kg.scaffold_5000146,jgi|Chlre4|195668|SAN_estExt_fgenesh2_pg.C_160239,jgi|Chlre4|413053|pasa_Sanger_mRNA10948,jgi|Chlre4|113185|e_gwW.6.31.1,jgi|Chlre4|168820|fgenesh2_pg.C_scaffold_2000466,jgi|Chlre4|139676|estExt_gwp_1W.C_520017,jgi|Chlre4|142782|Chl…
GO:0046459	short-chain fatty acid metabolism	jgi|Chlre4|154307|Chlre2_kg.scaffold_82000007,jgi|Chlre4|196483|SKA_estExt_gwp_1H.C_450020,jgi|Chlre4|118729|e_gwW.28.43.1,jgi|Chlre4|76715|estExt_GenewiseW_1.C_30026,jgi|Chlre4|148810|Chlre2_kg.scaffold_24000209,jgi|Chlre4|111330|e_gwW.8.191.1
GO:0008654	phospholipid biosynthesis	jgi|Chlre4|177689|fgenesh2_pg.C_scaffold_44000033,jgi|Chlre4|186369|estExt_fgenesh2_pg.C_80298,jgi|Chlre4|188120|estExt_fgenesh2_pg.C_90007,jgi|Chlre4|293423|au.g11235_t1,jgi|Chlre4|194257|estExt_fgenesh2_pg.C_620048,jgi|Chlre4|179976|fgenesh2_pg.C_scaffold_79000026,jgi|Chlre4|79396|estExt_GenewiseW_1.C_180083,jgi|Chlre4|141736|Chlre2_kg.scaffold_5000146,jgi|Chlre4|168820|fgenesh2_pg.C_scaffold_2…
GO:0006661	phosphatidylinositol biosynthesis	jgi|Chlre4|196944|SAN_estExt_fgenesh2_pg.C_120137,jgi|Chlre4|141736|Chlre2_kg.scaffold_5000146,jgi|Chlre4|168820|fgenesh2_pg.C_scaffold_2000466,jgi|Chlre4|139676|estExt_gwp_1W.C_520017,jgi|Chlre4|142782|Chlre2_kg.scaffold_6000272,jgi|Chlre4|184581|estExt_fgenesh2_kg.C_270010,jgi|Chlre4|121145|e_gwW.43.18.1
GO:0033554	cellular response to stress	jgi|Chlre4|154289|Chlre2_kg.scaffold_79000047,jgi|Chlre4|284462|au.g2881_t1,jgi|Chlre4|78928|estExt_GenewiseW_1.C_10098,jgi|Chlre4|111597|e_gwW.7.299.1,jgi|Chlre4|392068|pasa_Sanger_mRNA30629,jgi|Chlre4|152382|Chlre2_kg.scaffold_45000044,jgi|Chlre4|420868|pasa_Sanger_mRNA4736,jgi|Chlre4|182459|estExt_fgenesh2_kg.C_60053,jgi|Chlre4|13563|fgenesh1_pg.C_scaffold_19000099,jgi|Chlre4|192621|estExt_fge…
GO:0009409	response to cold	jgi|Chlre4|297393|au.g14988_t1,jgi|Chlre4|326767|pg.chromosome_6_#_147,jgi|Chlre4|403226|pasa_Sanger_mRNA35616
GO:0006950	Response to stress	jgi|Chlre4|395855|pasa_Sanger_mRNA15038,jgi|Chlre4|154398|Chlre2_kg.scaffold_83000033,jgi|Chlre4|138117|estExt_gwp_1W.C_250014,jgi|Chlre4|346609|estExt_fgenesh1_pg.C_chromosome_130043,jgi|Chlre4|205631|SKA_chlre3.20.50.4.11,jgi|Chlre4|154732|Chlre2_kg.scaffold_93000007,jgi|Chlre4|377878|estExt_fgenesh1_pm.C_chromosome_30543,jgi|Chlre4|142951|Chlre2_kg.scaffold_4000074,jgi|Chlre4|147028|Chlre2_kg.…
GO:0006281	DNA repair	jgi|Chlre4|154289|Chlre2_kg.scaffold_79000047,jgi|Chlre4|284462|au.g2881_t1,jgi|Chlre4|111597|e_gwW.7.299.1,jgi|Chlre4|152382|Chlre2_kg.scaffold_45000044,jgi|Chlre4|182459|estExt_fgenesh2_kg.C_60053,jgi|Chlre4|13563|fgenesh1_pg.C_scaffold_19000099,jgi|Chlre4|192621|estExt_fgenesh2_pg.C_310113,jgi|Chlre4|426101|pasa_Sanger_mRNA9161,jgi|Chlre4|102433|e_gwH.19.167.1,jgi|Chlre4|343937|estExt_fgenesh1…
GO:0006298	mismatch repair	jgi|Chlre4|152712|Chlre2_kg.scaffold_50000046,jgi|Chlre4|106832|e_gwH.50.58.1,jgi|Chlre4|101121|e_gwH.15.88.1,jgi|Chlre4|142479|Chlre2_kg.scaffold_3000452,jgi|Chlre4|146633|Chlre2_kg.scaffold_1000457,jgi|Chlre4|409662|pasa_Sanger_mRNA16447,jgi|Chlre4|146253|Chlre2_kg.scaffold_1000077,jgi|Chlre4|206447|OVA_fgenesh2_pg.C_scaffold_46000041,jgi|Chlre4|146712|Chlre2_kg.scaffold_1000536,jgi|Chlre4|1765…
GO:0006974	response to DNA damage stimulus	jgi|Chlre4|144682|Chlre2_kg.scaffold_11000227,jgi|Chlre4|154289|Chlre2_kg.scaffold_79000047,jgi|Chlre4|284462|au.g2881_t1,jgi|Chlre4|111597|e_gwW.7.299.1,jgi|Chlre4|152382|Chlre2_kg.scaffold_45000044,jgi|Chlre4|420868|pasa_Sanger_mRNA4736,jgi|Chlre4|182459|estExt_fgenesh2_kg.C_60053,jgi|Chlre4|13563|fgenesh1_pg.C_scaffold_19000099,jgi|Chlre4|192621|estExt_fgenesh2_pg.C_310113,jgi|Chlre4|426101|pa…
