# Supplementary material for: Nannochloropsis Genomes Reveal Evolution of Microalgal Oleaginous Traits
Source: PLoS Genet. 2014 Jan 9;10(1):e1004094. doi: 10.1371/journal.pgen.1004094 (PMC3886936; doi:10.1371/journal.pgen.1004094)
Supplement: Dataset S3 — Putative horizontally transferred genes in the N. oceanica IMET1 genome. Each line represents a HGT candidate. Both NJ and ML trees in NEWICK format for each HGT candidate are included in the dataset. Species names are shown at the end of each branch. Characters in parentheses represent the classification of each species: B, bacteria; B_cyano, cyanobacteria; E, eukaryotes; E_M, metazoan; E_P, plant; E_p_a, eukaryotic algae; E_F, fungi. HGT candidates related to the lipid biosynthesis pathway (as noted in Figure 4 and Figure S12) are highlighted. (XLS) [file pgen.1004094.s003.xls]

## Sheet: N.oceanica IMET1
Dataset S3. Putative horizontally transferred genes in the N.oceanica IMET1 genome. Each line represents a HGT candidate. Both NJ and ML trees in NEWICK format for each HGT candidate are also included in the dataset. Species name are shown at the end of each branch. Characters in parentheses represent the classification of each species: B, bacteria; B_cyano, Cyanobacteria; E, eukaryotes; E_M, met…
Order	Gene model	Determination	NJ tree		ML tree
1	s00007.g104	ok	((((((((((('add_proteins14(Streptomyces_sviceus_ATCC_29083)(B)':0.13984413,'add_proteins44(Streptomyces_griseoflavus_Tu4000)(B)':0.14226690)0.6500:0.01535972,('add_proteins46(Streptomyces_viridochromogenes_DSM_40736)(B)':0.12570072,'add_proteins67(Streptomyces_lividans_TK24)(B)':0.14903020)0.7200:0.03014045)0.7100:0.02607425,('add_proteins47(Streptomyces_griseoaurantiacus_M045)(B)':0.17438361,'ad…		('Limnobacter_sp._MED105(B)':0.00000001,'Limnobacter_sp._MED105(B)':0.00000001,('gamma_proteobacterium_HTCC2207(B)':0.51720196,((scaffold00007.g104:1.26091734,('Alteromonas_macleodii_str._'Deep_ecotype'(B)':0.21489887,'Alteromonas_sp._SN2(B)':0.09299139)97:0.39296417)33:0.19410543,(((('Alcanivorax_sp._DG881(B)':0.00000001,'Alcanivorax_borkumensis_SK2(B)':0.00000001)100:0.40677031,(('Shewanella_be…
2	s00007.g154	ok	(((((((((((((((((('proteins_3957(Clostridium_botulinum)(B)':0.12177835,'proteins_3511(Clostridium_acetobutylicum_ATCC_824)(B)':0.09758448)0.5400:0.01496567,'proteins_2923(Syntrophobotulus_glycolicus_DSM_8271)(B)':0.12019483)0.7200:0.01716386,'proteins_1652(Clostridium_cellulovorans_743B)(B)':0.15300301)0.6900:0.02618820,'proteins_2987(Clostridium_lentocellum_DSM_5427)(B)':0.16116167)0.3500:0.0056…		('Ralstonia_pickettii_12J(B)':0.00000000,'Ralstonia_pickettii_12D(B)':0.02195645,(('Burkholderia_xenovorans_LB400(B)':0.07080758,('Burkholderia_dolosa_AUO158(B)':0.04193575,'Burkholderia_vietnamiensis_G4(B)':0.00302436)2:0.02143849)0:0.07873041,(('Ramlibacter_tataouinensis_TTB310(B)':0.21876986,(('Agrobacterium_tumefaciens_str._C58(B)':0.18983708,('Brucella_ovis_ATCC_25840(B)':0.11302574,'Hoeflea…
3	s00007.g272	ok	((((('proteins_1396(Rhodococcus_erythropolis_PR4)(B)':0.25333497,'proteins_1448(Mycobacterium_vanbaalenii_PYR_1)(B)':0.24016349)0.5400:0.01486077,'proteins_6297(Mycobacterium_smegmatis_str._MC2_155)(B)':0.27611149)0.7600:0.07228468,'proteins_4007(Gordonia_alkanivorans_NBRC_16433)(B)':0.35422628)1.0000:0.13952785,'proteins_4716(Ralstonia_solanacearum_Po82)(B)':0.40062441)0.9500:0.08483650,'protein…		('Rhodococcus_erythropolis_PR4(B)':0.33804986,'Mycobacterium_vanbaalenii_PYR_1(B)':0.15728709,(('Gordonia_alkanivorans_NBRC_16433(B)':0.51690279,'Mycobacterium_smegmatis_str._MC2_155(B)':0.27654483)63:0.13642501,('Ralstonia_solanacearum_Po82(B)':0.48498922,('Leptospira_biflexa_serovar_Patoc_strain(B)':0.49078357,('Flavobacterium_psychrophilum_JIP02@86(B)':0.43427794,('Burkholderia_sp._TJI49(B)':0…
4	s00007.g304	ok	(((((('proteins_4978(alpha_proteobacterium_BAL199)(B)':0.33948414,'proteins_6991(Methylobacterium_nodulans_ORS_2060)(B)':0.40975251)0.4200:0.02112854,('proteins_871(Planctomyces_brasiliensis_DSM_5305)(B)':0.40458880,'proteins_2573(Roseobacter_sp._GAI101)(B)':0.41089723)0.8700:0.10239152)0.2900:0.01549003,'proteins_5751(Methylobacterium_sp._4_46)(B)':0.39571073)0.2600:0.04365277,('proteins_2318(Pe…		('Pseudovibrio_sp._JE062(B)':0.85839972,'Haliscomenobacter_hydrossis_DSM_1100(B)':1.08769664,('Cyanothece_sp._CCY0110(E_p_a)':0.27100856,(('Mucilaginibacter_paludis_DSM_18603(B)':0.10012534,(('Brachyspira_murdochii_DSM_12563(B)':0.16511848,'Brachyspira_pilosicoli_95@1000(B)':0.14726618)49:0.08098619,('Micromonas_pusilla_CCMP1545(E_p_a)':0.37629692,scaffold00007.g304:0.18526758)94:0.24393445)23:0.…
5	s00007.g34	ok	((((((('proteins_594(Mycobacterium_smegmatis_str._MC2_155)(B)':0.39722600,'proteins_1327(Mycobacterium_vanbaalenii_PYR_1)(B)':0.35598543)0.6500:0.03614193,'proteins_1476(Rhodococcus_erythropolis_PR4)(B)':0.44060264)0.6200:0.02324189,'proteins_6010(Streptomyces_flavogriseus_ATCC_33331)(B)':0.49652612)0.5900:0.03322908,('proteins_7675(Streptomyces_sp._AA4)(B)':0.36344368,('proteins_1236(Streptomyce…		('Streptomyces_viridochromogenes_DSM_40736(B)':0.04509176,'Streptomyces_violaceusniger_Tu_4113(B)':0.03175226,(('Microcoleus_vaginatus_FGP_2(B_cyano)':1.08940697,('Porphyridium_cruentum(E_p_a)':1.06677585,'Methanosarcina_barkeri_str._Fusaro(B)':0.57880659)45:0.00002141)56:0.26913686,(('Rhodococcus_erythropolis_PR4(B)':0.44342886,('Streptomyces_flavogriseus_ATCC_33331(B)':0.49191500,('Mycobacteriu…
6	s00009.g485	ok	((((('proteins_4530(Cyanothece_sp._PCC_7424)(B_cyano)':0.13089187,'proteins_2681(Lyngbya_majuscula_3L)(B_cyano)':0.10969859)0.9400:0.07806688,'proteins_1608(Candidatus_Koribacter_versatilis_Ellin345)(B)':0.27547326)0.0300:-0.04013692,'proteins_1730(Nostoc_punctiforme_PCC_73102)(B_cyano)':0.21330298)0.0100:0.01689449,'proteins_2237(Anabaena_variabilis_ATCC_29413)(B_cyano)':0.02243578,'proteins_396…		('Prunus_persica(E_P)':0.73233786,'Cucumis_sativus(E_P)':0.06555254,(('Thioalkalivibrio_sp._K90mix(B)':1.83985883,'Acidovorax_ebreus_TPSY(B)':0.00004021)37:0.70426418,('Paenibacillus_sp._Y412MC10(B)':0.48241335,(('Dorea_longicatena_DSM_13814(B)':0.29329309,('Coprococcus_eutactus_ATCC_27759(B)':0.06532577,'Clostridiales_bacterium_1_7_47_FAA(B)':0.38830046)90:0.30338346)52:0.13861685,('Spirochaeta_…
7	s00009.g579	ok	((((((((('proteins_5315(Burkholderia_sp._TJI49)(B)':0.02611355,'proteins_4645(Burkholderia_dolosa_AUO158)(B)':0.02470570)0.6800:0.00681386,'proteins_6229(Burkholderia_vietnamiensis_G4)(B)':0.04258951)1.0000:0.22731795,'proteins_1844(Delftia_sp._Cs1_4)(B)':0.27733394)0.3800:0.02132912,('proteins_2362(Marinobacter_sp._ELB17)(B)':0.24264995,('proteins_1483(marine_gamma_proteobacterium_HTCC2148)(B)':…		('Aspergillus_niger(E_F)':0.24673903,'Aspergillus_oryzae_RIB40(E_F)':0.15165204,('Kluyveromyces_lactis_NRRL_Y_1140(E_F)':0.56680882,(('Schizosaccharomyces_pombe_972h(E_F)':0.58064046,('Magnaporthe_oryzae_70_15(E_F)':0.42007241,'Cryptococcus_neoformans_var._neoformans_JEC21(E_F)':0.42459108)72:0.13633980)48:0.06609660,('Candidatus_Poribacteria_sp._WGA_A3(B)':1.60860764,('Pseudomonas_stutzeri_A1501…
8	s00009.g766	ok	((((((((('proteins_2836(Vibrio_coralliilyticus_ATCC_BAA_450)(B)':0.03002877,'proteins_3330(Vibrio_sp._N418)(B)':0.03759142)0.9900:0.03548250,'proteins_2720(Vibrio_anguillarum_775)(B)':0.07313034)1.0000:0.10101953,('proteins_661(Psychromonas_ingrahamii_37)(B)':0.08025893,('proteins_2647(Shewanella_sp._ANA_3)(B)':0.07489414,'proteins_1609(Shewanella_frigidimarina_NCIMB_400)(B)':0.09215995)0.5100:0.…		('Comamonas_testosteroni_CNB_2(B)':0.13234075,'Acidovorax_ebreus_TPSY(B)':0.10705086,(('Ramlibacter_tataouinensis_TTB310(B)':0.20220119,(('Herbaspirillum_seropedicae_SmR1(B)':0.19028216,'Oxalobacteraceae_bacterium_IMCC9480(B)':0.16404746)87:0.11268785,((('Ralstonia_pickettii_12J(B)':0.02554813,'Ralstonia_pickettii_12D(B)':0.00000111)100:0.24113016,('Burkholderia_rhizoxinica_HKI_454(B)':0.15164456…
9	s00026.g1297	ok	(((((((((((((('add_proteins33(Bacteroides_eggerthii_DSM_20697)(B)':0.00000000,'add_proteins66(Bacteroides_eggerthii_1_2_48FAA)(B)':0.00000000)0.9900:0.02779392,'add_proteins56(uncultured_organism)(U)':0.02936449)0.7600:0.02856848,'add_proteins24(Dysgonomonas_mossii_DSM_22836)(B)':0.10348616)0.7300:0.02903283,('add_proteins60(Prevotella_copri_DSM_18205)(B)':0.03570330,'add_proteins74(Prevotella_be…		('Cytophaga_hutchinsonii_ATCC_33406(B)':0.02331866,'Cytophaga_hutchinsonii_ATCC_33406(B)':0.39437790,('Ethanoligenens_harbinense_YUAN-3(B)':0.87667460,(('Clostridium_thermocellum_ATCC_27405(B)':0.00000001,'Clostridium_thermocellum_DSM_2360(B)':0.00000001)92:0.12294744,(('Clostridium_papyrosolvens_DSM_2782(B)':0.05459256,('Clostridium_josui(B)':0.00000001,('Cyanidium_caldarium(B)':0.00000001,'Clos…
10	s00026.g1403	ok	((((((((((((((((('add_proteins34(Burkholderia_pseudomallei_MSHR346)(B)':0.00000000,'add_proteins37(Burkholderia_pseudomallei_B7210)(B)':0.00000000)0.9300:0.01059002,'add_proteins3(Burkholderia_thailandensis_Bt4)(B)':0.00695429)0.9400:0.01700784,'add_proteins11(Burkholderia_oklahomensis_EO147)(B)':0.01806581)1.0000:0.05093567,('add_proteins61(Burkholderia_sp._383)(B)':0.01347417,'add_proteins79(Bu…		('Leptosphaeria_maculans_JN3(E_F)':0.04712648,'Pyrenophora_tritici-repentis_Pt-1C-BFP(E_F)':0.03656349,('Arthrobotrys_oligospora_ATCC_24927(E_F)':0.47504595,('Zymoseptoria_tritici_IPO323(E_F)':0.34836644,(('Thermotoga_maritima_MSB8(E_F)':0.40727781,('Arthroderma_benhamiae_CBS_112371(E_F)':0.00000391,('Verticillium_dahliae_VdLs.17(E_F)':0.10157318,('Neosartorya_fischeri_NRRL_181(E_F)':0.24803885,'…
11	s00026.g1461	ok	((((((((('add_proteins11(Bradyrhizobium_japonicum_USDA_110)(B)':0.31766811,'add_proteins12(Burkholderia_cepacia)(B)':0.37801393)0.9800:0.10808333,'add_proteins4(Burkholderia_xenovorans_LB400)(B)':0.41399479)0.6000:0.01293755,'add_proteins17(Streptomyces_violaceusniger_Tu_4113)(B)':0.38681256)0.2500:0.04636569,('add_proteins2(Corynebacterium_aurimucosum_ATCC_700975)(B)':0.51993210,'add_proteins23(…		('Acidiphilium_sp._PM(B)':0.00587243,('Acidiphilium_cryptum_JF_5(B)':0.00000001,'Acidiphilium_multivorum_AIU301(B)':0.00000058)58:0.00000001,(('Bacillus_cereus_MM3(B)':0.70887327,(scaffold00026.g1461:1.82671536,('Burkholderia_sp._CCGE1002(B)':0.75940129,'Desulfovibrio_magneticus_RS_1(B)':0.42546955)22:0.03737690)14:0.06054874)9:0.06141380,((('Burkholderia_cenocepacia_J2315(B)':0.03661284,'Burkhol…
12	s00026.g1468	ok	((((((((((((('add_proteins45(Methylobacterium_extorquens_PA1)(B)':0.00251779,'add_proteins70(Methylobacterium_populi_BJ001)(B)':0.00938711)0.6600:0.00488092,'add_proteins20(Methylobacterium_extorquens_DM4)(B)':0.00709570)1.0000:0.12229590,'add_proteins3(Methylobacterium_sp._4-46)(B)':0.18315394)0.3400:0.00320976,'add_proteins77(Rhodomicrobium_vannielii_ATCC_17100)(B)':0.13015754)0.4200:0.00540969…		('Rhodococcus_equi_ATCC_33707(B)':0.00000001,'Rhodococcus_equi_103S(B)':0.00000001,('Rhodococcus_jostii_RHA1(B)':0.24826640,('Paracoccidioides_sp._'lutzii'_Pb01(B)':0.58300665,('Paracoccidioides_sp._'lutzii'_Pb01(B)':0.24472180,(('Ktedonobacter_racemifer_DSM_44963(B)':0.43766572,'Cyanothece_sp._PCC_7822(B_cyano)':0.34767464)42:0.10862769,(('Nocardiopsis_dassonvillei_subsp._dassonvillei_DSM_43111(…
13	s00026.g1515	ok	(((((((('proteins_3801(Bradyrhizobiaceae_bacterium_SG_6C)(B)':0.30349100,'proteins_1839(Asticcacaulis_excentricus_CB_48)(B)':0.33351145)0.8100:0.03991133,('proteins_335(Bacteriovorax_marinus_SJ)(B)':0.31698903,'proteins_113(Odoribacter_splanchnicus_DSM_20712)(B)':0.28057169)1.0000:0.11177012)0.5400:0.01309689,('proteins_1540(Pseudovibrio_sp._JE062)(B)':0.21915977,('proteins_2310(Bordetella_petrii…		('Ralstonia_pickettii_12J(B)':0.00000459,('Ralstonia_pickettii_12D(B)':0.00500264,'Ralstonia_solanacearum_Po82(B)':0.01507298)8:0.00997491,(('Burkholderia_rhizoxinica_HKI_454(B)':0.11393394,('Opitutus_terrae_PB90_1(B)':0.20419056,'Sideroxydans_lithotrophicus_ES_1(B)':0.14987365)5:0.02794489)1:0.04809616,('Paenibacillus_sp._Y412MC10(B)':0.41186946,(('Sphaerobacter_thermophilus_DSM_20745(B)':0.3701…
14	s00043.g1618	ok	(((((((((((('proteins_2914(Chlamydomonas_reinhardtiiocosphaera_watsonii_WH_8501)(B_cyano)':0.01596556,'proteins_3458(Cyanothece_sp._ATCC_51142)(B_cyano)':0.01274455)0.5400:0.00758006,'proteins_80(Cyanothece_sp._CCY0110)(B_cyano)':0.02155439)1.0000:0.08110466,('proteins_3434(Cyanothece_sp._PCC_8801)(B_cyano)':0.00000000,'proteins_2428(Cyanothece_sp._PCC_8801_1)(B_cyano)':0.00000000)1.0000:0.121819…		('Francisella_sp._TX077308(B)':0.07918998,'Francisella_cf._novicida_3523(B)':0.05599888,(('Microbacterium_testaceum_StLB037(B)':0.69656596,'Capnocytophaga_canimorsus_Cc5(B)':0.22248644)0:0.11271041,('Bacteriovorax_marinus_SJ(B)':0.17350520,(('Plesiocystis_pacifica_SIR_1(B)':0.22380579,scaffold00043.g1618:0.25307656)1:0.07153916,(('Planctomyces_brasiliensis_DSM_5305(B)':0.17553665,('Planctomyces_l…
15	s00043.g1749	ok	(((((((((((((('proteins_10341(Magnaporthe_oryzae_70_15)(E_F)':0.17965002,'proteins_494(Aspergillus_oryzae_RIB40)(E_F)':0.18304541)0.9900:0.05616151,'proteins_10382(Gibberella_zeae_PH_1)(E_F)':0.21923284)0.9900:0.04999873,'proteins_8848(Aspergillus_nidulans_FGSC_A4)(E_F)':0.28821939)1.0000:0.08419727,('proteins_597(Cryptococcus_neoformans_var._neoformans_JEC21)(E_F)':0.35429930,'proteins_10517(Asp…		('Halopiger_xanaduensis_SH_6(B)':0.19020419,'Haloterrigena_turkmenica_DSM_5511(B)':0.21380776,('bacterium_Ellin514(B)':0.45895194,(('Brevundimonas_sp._BAL3(B)':0.99744007,('Haliscomenobacter_hydrossis_DSM_1100(B)':0.31619620,'Sphingobacterium_spiritivorum_ATCC_33861(B)':0.23378281)100:0.37193672)66:0.18672395,((('Asticcacaulis_excentricus_CB_48(B)':0.66376676,((('Rhodothermus_marinus_DSM_4252(B)'…
16	s00043.g1963	ok	(((((((((((((((('proteins_2516(Shewanella_sp._ANA_3)(B)':0.05678957,'proteins_2409(Shewanella_frigidimarina_NCIMB_400)(B)':0.06759415)1.0000:0.12004972,'proteins_3898(Moritella_sp._PE36)(B)':0.19739416)0.3900:0.00904088,'proteins_1990(Tolumonas_auensis_DSM_9187)(B)':0.22987455)0.2700:0.00800146,'proteins_1276(Psychromonas_ingrahamii_37)(B)':0.24459383)0.2600:0.00205706,('proteins_2191(Vibrio_sp._…		('Myxococcus_fulvus_HW_1(B)':0.03012501,'Myxococcus_xanthus_DK_1622(B)':0.00000059,('Stigmatella_aurantiaca_DW4@3_1(B)':0.25385790,('Anaeromyxobacter_dehalogenans_2CP_C(B)':0.41916919,('Candidatus_Solibacter_usitatus_Ellin6076(B)':1.04708709,(('Parvularcula_bermudensis_HTCC2503(B)':0.33650233,(('Asticcacaulis_excentricus_CB_48(B)':0.18945106,'Phenylobacterium_zucineum_HLK1(B)':0.27781190)97:0.171…
17	s00043.g2007	ok	(((((('proteins_1937(Conexibacter_woesei_DSM_14684)(B)':0.38940409,'proteins_2563(Microbacterium_testaceum_StLB037)(B)':0.42152613)0.3200:0.02284881,'proteins_5730(Delftia_sp._Cs1_4)(B)':0.40567342)0.3700:0.04858546,('proteins_2082(Rhodobacterales_bacterium_HTCC2150)(B)':0.30456310,('proteins_1534(Methylobacterium_nodulans_ORS_2060)(B)':0.02995320,'proteins_1722(Methylobacterium_sp._4_46)(B)':0.0…		('Apis_mellifera(E_M)':0.00000001,'Apis_mellifera(E_M)':0.00000001,('Bombus_terrestris(E_M)':0.02519784,(((('Planctomyces_limnophilus_DSM_3776(B)':0.46262639,'Comamonas_testosteroni_CNB_2(B)':0.31131792)15:0.10020511,(('Neurospora_crassa_OR74A(E_F)':0.00000437,('Aspergillus_oryzae_RIB40(E_F)':0.08782063,'Aspergillus_nidulans_FGSC_A4(E_F)':0.02852955)74:0.06664108)100:0.61129817,('Candidatus_Solib…
18	s00051.g2156	ok	(((('add_proteins10(Pseudomonas_fluorescens_Pf0_1)(B)':0.20161022,'add_proteins60(Stenotrophomonas_maltophilia_K279a)(B)':0.15839251)1.0000:0.16525534,'add_proteins21(Providencia_alcalifaciens_DSM_30120)(B)':0.34028679)0.2200:0.03661666,('add_proteins76(Magnetococcus_marinus_MC-1)(B)':0.29910592,'add_proteins82(Magnetococcus_marinus_MC-1)(B)':0.28404037)0.3700:0.05198063)0.0200:-0.01804878,'prote…		('Streptococcus_agalactiae_FSL_S3-026(B)':0.00000001,'Streptococcus_agalactiae_ATCC_13813(B)':0.00000001,(('Clostridium_sporogenes_ATCC_15579(B)':0.00000001,'Clostridium_botulinum_A2_str._Kyoto(B)':0.00000001)99:0.24887103,((('Coleofasciculus_chthonoplastes_PCC_7420(B_cyano)':0.12561478,('Microcoleus_vaginatus_FGP_2(B_cyano)':0.30666886,('Nodularia_spumigena_CCY9414(B_cyano)':0.09747936,(''Nostoc…
19	s00058.g2171	ok	(((((((((((((('add_proteins61[Streptomyces_hygroscopicus_ATCC_53653](B)':0.16641499,'add_proteins47[Streptomyces_viridochromogenes_DSM_40736](B)':0.19025996)0.9900:0.06843362,'add_proteins28[Kribbella_flavida_DSM_17836](B)':0.26374675)0.5300:0.01282494,'add_proteins2[Streptomyces_sp._C](B)':0.45597303)0.9800:0.10563783,'add_proteins70[Frankia_sp._EUN1f](B)':0.37875634)0.5000:0.05029500,'add_prote…		('Rhodopirellula baltica WH47(B)':0.00000001,'Rhodopirellula baltica SH 1(B)':0.00000001,(('Microcystis aeruginosa DIANCHI905(B_cyano)':0.05063569,('Nostoc punctiforme PCC 73102(B_cyano)':0.00000372,'Nostoc sp. PCC 7120(B_cyano)':0.11558937)854:0.21142391)928:0.43843639,('Rhodopseudomonas palustris HaA2(B)':0.11604639,('Sorangium cellulosum So ce56(B)':0.32465606,('Haliscomenobacter hydrossis DSM…
20	s00066.g2201	ok	((((((((((((((((((('proteins_3639(marine_gamma_proteobacterium_HTCC2148)(B)':0.07591521,'proteins_715(gamma_proteobacterium_NOR5_3)(B)':0.07781147)0.9900:0.02759282,'proteins_1890(marine_gamma_proteobacterium_HTCC2148_1)(B)':0.08860994)0.9800:0.03064841,'proteins_3493(Cellvibrio_japonicus_Ueda107)(B)':0.12835125)0.6900:0.01035582,'proteins_4396(Marinomonas_sp._MWYL1)(B)':0.16338205)0.5100:0.01419…		('Ralstonia_pickettii_12J(B)':0.00000001,'Ralstonia_pickettii_12D(B)':0.00000001,('Herbaspirillum_seropedicae_SmR1(B)':0.15189517,('Providencia_stuartii_ATCC_25827(B)':0.25796548,(('Calditerrivibrio_nitroreducens_DSM_19672(B)':0.66601580,(('Gloeobacter_violaceus_PCC_7421(B_cyano)':0.20797408,(('Synechococcus_elongatus_PCC_6301(B_cyano)':0.09642161,('Prochlorococcus_marinus_subsp._pastoris_str._CC…
21	s00066.g2245	ok	(((((((((((((((('add_proteins17(Pseudomonas_aeruginosa_152504)(B)':0.00000000,'add_proteins19(Pseudomonas_aeruginosa_39016)(B)':0.00000000)0.9400:0.00865595,'add_proteins67(Pseudomonas_aeruginosa_LESB58)(B)':0.00015468)0.8200:0.00612931,'add_proteins39(Pseudomonas_aeruginosa_PA7)(B)':0.01471675)1.0000:0.07601646,'add_proteins25(Azotobacter_vinelandii_DJ)(B)':0.07670418)0.9900:0.05375543,('add_pro…		('Rhodococcus_opacus_B4(B)':0.03553627,'Rhodococcus_jostii_RHA1(B)':0.01374408,('Gordonia_bronchialis_DSM_43247(B)':0.20355633,('Nakamurella_multipartita_DSM_44233(B)':0.17968921,('Streptomyces_bingchenggensis_BCW_1(B)':0.20579076,(('Verminephrobacter_eiseniae_EF01-2(B)':0.23490823,'Sagittula_stellata_E-37(B)':0.39758786)3:0.28744760,(('Arthrobacter_chlorophenolicus_A6(B)':0.32109052,'Streptomyce…
22	s00069.g2322	ok	(((((((((('add_proteins89(Stackebrandtia_nassauensis_DSM_44728)(B)':0.19889785,'add_proteins68(Ktedonobacter_racemifer_DSM_44963)(B)':0.18211616)0.3200:0.01236995,'add_proteins94(Catenulispora_acidiphila_DSM_44928)(B)':0.30150408)0.3700:0.03304191,('add_proteins63(Kitasatospora_setae_KM-6054)(B)':0.31303359,('add_proteins33(Streptomyces_clavuligerus_ATCC_27064)(B)':0.14505841,'add_proteins77(Paen…		('Caldicellulosiruptor_obsidiansis_OB47(B)':0.00000124,'Caldicellulosiruptor_owensensis_OL(B)':0.01794593,('Lachnospiraceae_bacterium_3_1_57FAA_CT1(B)':0.94097212,('Paenibacillus_sp._JDR-2(B)':0.68721289,('Treponema_azotonutricium_ZAS_9(B)':0.28630621,((('Clostridium_phytofermentans_ISDg(B)':0.18870231,('Lachnospiraceae_bacterium_3_1_57FAA_CT1(B)':0.33856057,'Paenibacillus_sp._JDR-2(B)':0.1367359…
23	s00069.g2421	ok	(((((((((((((('proteins_12032(Ailuropoda_melanoleuca)(E_M)':0.00441561,'proteins_17956(Canis_lupus_familiaris)(E_M)':0.00296450)0.5500:0.02061415,'proteins_11382(Oryctolagus_cuniculus)(E_M)':0.02467726)0.3200:-0.00525469,('proteins_5132(Loxodonta_africana)(E_M)':0.01295572,('proteins_235(Equus_caballus)(E_M)':0.00000000,'proteins_19419(Bos_taurus)(E_M)':0.00000000)0.6300:0.00935004)0.5000:0.00877…		('Bacillus_cereus_ATCC_14579(B)':0.00000001,'Bacillus_cereus_G9241(B)':0.03291234,('Bacillus_thuringiensis_serovar_kurstaki_str._T03a001(B)':0.00000000,('Bacillus_cereus_G9241_1(B)':0.00000097,('Bacillus_mycoides_Rock3_17(B)':0.02348799,('Brevibacillus_brevis_NBRC_100599(B)':0.17523808,('Brevibacillus_laterosporus_LMG_15441(B)':0.15862676,('Desmospora_sp._8437(B)':0.18551289,('Pongo_abeliienibaci…
24	s00080.g2576	ok	((((((((((((((((('add_proteins20(Rhodobacteraceae_bacterium_KLH11)(B)':0.03755650,'add_proteins23(Ruegeria_sp._TW15)(B)':0.05117162)1.0000:0.06387103,'add_proteins59(Roseobacter_sp._GAI101)(B)':0.08166227)0.7600:0.01135907,'add_proteins64(Rhodobacterales_bacterium_HTCC2083)(B)':0.09970018)0.4700:0.01316147,('add_proteins19(Roseovarius_nubinhibens_ISM)(B)':0.10809805,('add_proteins44(Ruegeria_sp._…		('Zea_mays(E_P)':0.00000001,'Zea_mays(E_P)':0.00000001,('Sorghum_bicolor(E_P)':0.01260653,('Arabidopsis_lyrata(E_P)':0.20543255,(('Zea_mays(E_P)':0.04153209,'Sorghum_bicolor(E_P)':0.01102968)84:0.11420767,('Cucumis_sativus(E_P)':0.47162883,('Selaginella_moellendorffii(E_P)':0.13469023,('Tribolium_castaneum(E_M)':0.34691071,('Anopheles_gambiae_str._PEST(E_M)':0.33189448,(('Culex_quinquefasciatus(E…
25	s00080.g2636	ok	(((((((((((((((((('proteins_800(Octadecabacter_antarcticus_307)(B)':0.11206050,'proteins_2271(alpha_proteobacterium_BAL199)(B)':0.09640634)1.0000:0.03301519,'proteins_155(Acidiphilium_cryptum_JF_5)(B)':0.14217524)1.0000:0.03087613,'proteins_1120(Acidithiobacillus_caldus_SM_1)(B)':0.19444689)0.6000:0.00837317,'proteins_1241(Synechococcus_sp._CB0101)(B_cyano)':0.19042488)0.9300:0.01885922,('protein…		('Shewanella_sp._ANA_3(B)':1.17613714,'Burkholderia_sp._CCGE1002(B)':1.08920740,('Veillonella_sp._oral_taxon_158_str._F0412(B)':0.89036276,('Conexibacter_woesei_DSM_14684(B)':1.39293906,('Ktedonobacter_racemifer_DSM_44963(B)':0.38207313,(('Desulfovibrio_sp._ND132(B)':0.61935809,('Leuconostoc_gasicomitatum_LMG_18811(B)':0.78109261,('Exiguobacterium_sp._AT1b(B)':0.63107705,('Staphylococcus_epidermi…
26	s00080.g2715	ok	((((((((((((((((((((((('proteins_4517(Equus_caballus)(E_M)':0.01187843,'proteins_10786(Cricetulus_griseus)(E_M)':0.02241065)0.9900:0.02428813,'proteins_1750(Bos_taurus)(E_M)':-0.00422813)0.3400:0.01012559,'proteins_11281(Loxodonta_africana)(E_M)':0.00972746)0.1500:-0.00880564,('proteins_17871(Rattus_norvegicus)(E_M)':0.07347178,'proteins_1219(Mus_musculus)(E_M)':-0.00968204)0.5000:0.00785803)0.21…		('Microscilla_marina_ATCC_23134(B)':0.47727973,('Strongylocentrotus_purpuratushingobacterium_spiritivorum_ATCC_33861(B)':0.98046419,('Cytophaga_hutchinsonii_ATCC_33406(B)':1.58778244,'Haliscomenobacter_hydrossis_DSM_1100(B)':0.46839289)30:0.13892842)28:0.29810684,('Verrucomicrobiae_bacterium_DG1235(B)':0.89489897,(((('Weeksella_virosa_DSM_16922(B)':0.23176980,('Flavobacteria_bacterium_BBFL7(B)':0…
27	s00080.g2731	ok	((((((((((((('add_proteins45(Candidatus_Nitrosoarchaeum_koreensis_MY1)(A)':0.05699728,'add_proteins50(Candidatus_Nitrosoarchaeum_limnia_SFB1)(A)':0.05972699)0.9400:0.05212047,'add_proteins27(Nitrosopumilus_maritimus_SCM1)(A)':0.09077983)0.7400:0.02382373,('add_proteins5(uncultured_marine_crenarchaeote_SAT1000-21-C11)(A)':0.04050264,'add_proteins54(uncultured_marine_crenarchaeote_AD1000-207-H3)(A)…		('Acidithiobacillus_ferrooxidans_ATCC_53993(B)':0.00000001,'Acidithiobacillus_sp._GGI-221(B)':0.00000001,('Acidithiobacillus_caldus_ATCC_51756(B)':0.11256529,('Acidithiobacillus_ferrivorans_SS3(B)':0.00001783,('Thioalkalivibrio_sulfidophilus_HL-EbGr7(B)':0.39636507,(('Desulfarculus_baarsii_DSM_2075(B)':0.13325886,(((('Chitinophaga_pinensis_DSM_2588(B)':0.00000001,'Chitinophaga_pinensis_DSM_2588(B…
28	s00082.g2993	ok	(((((((('proteins_3357(Cyanothece_sp._PCC_8801)(B_cyano)':0.00000000,'proteins_2507(Cyanothece_sp._PCC_8801_1)(B_cyano)':0.00000000)1.0000:0.20582909,'proteins_688(Synechococcus_elongatus_PCC_6301)(B_cyano)':0.20184109)1.0000:0.10811455,'proteins_17040(Acyrthosiphon_pisum)(E_M)':0.31105817)0.3600:0.02207255,('proteins_815(Wolbachia_sp._wRi)(B)':0.34520181,'proteins_939(Blastopirellula_marina_DSM_…		('Wolbachia_sp._wRi(B)':0.16771776,('Thermosipho_africanus_TCF52B(B)':0.53766727,scaffold00082.g2993:1.14196258)47:0.31939526,((('Herpetosiphon_aurantiacus_DSM_785(B)':0.32538412,'Chthoniobacter_flavus_Ellin428(B)':0.24960449)81:0.14670185,'Desulfatibacillum_alkenivorans_AK_01(B)':0.33288046)11:0.04247669,('Blastopirellula_marina_DSM_3645(B)':0.22877226,('Acyrthosiphon_pisum(E_M)':0.23187605,('Sy…
29	s00082.g3034	ok	((((((((((((((('proteins_2573(Cylindrospermopsis_raciborskii_CS_505)(B_cyano)':0.07105316,'proteins_2781(Raphidiopsis_brookii_D9)(B_cyano)':0.07122089)0.9900:0.03001439,'proteins_2709(Nostoc_punctiforme_PCC_73102)(B_cyano)':0.07260705)0.3500:-0.00360265,'proteins_778(Aspergillus_nigerabaena_variabilis_ATCC_29413)(B_cyano)':0.08239842)1.0000:0.09271026,('proteins_3900(Cyanothece_sp._ATCC_51142)(B_…		('Burkholderia_sp._TJI49(B)':0.00000000,'Burkholderia_dolosa_AUO158(B)':0.01377990,('Beggiatoa_sp._PS(B)':0.39397508,((('Achromobacter_xylosoxidans_A8(B)':0.43446453,('Parvularcula_bermudensis_HTCC2503(B)':0.47358046,('Parvibaculum_lavamentivorans_DS_1(B)':0.23952159,('marine_gamma_proteobacterium_HTCC2143(B)':0.08720752,'gamma_proteobacterium_NOR5_3(B)':0.18840932)3:0.08013648)0:0.12049726)0:0.1…
30	s00084.g3220	ok	((((((((((((((((((((((((('add_proteins65(Escherichia_coli_str._K-12_substr._MG1655)(B)':0.00000000,'add_proteins21(Escherichia_coli_str._K-12_substr._MG1655)(B)':0.00000000)0.3400:0.00000000,'add_proteins78(Escherichia_coli_ETEC_H10407)(B)':0.00000000)0.6700:0.00158143,'add_proteins3(Escherichia_coli_E24377A)(B)':0.00136408)0.9700:0.00930240,('add_proteins97(Escherichia_coli_UMN026)(B)':0.0056314…		('Paenibacillus_sp._Y412MC10(B)':0.00000001,'Paenibacillus_sp._Y412MC10(B)':0.00000001,('Paenibacillus_sp._JDR_2(B)':0.13824747,('Desmospora_sp._8437(B)':0.15164038,('Brevibacillus_brevis_NBRC_100599(B)':0.07969432,(scaffold00084.g3220:0.90911981,('Bacillus_thuringiensis_serovar_huazhongensis_BGSC_4BD1(B)':0.98929883,('Amycolatopsis_mediterranei_U32(B)':0.47835532,((('Mesorhizobium_loti_MAFF30309…
31	s00095.g3383	ok	((((((((((((((('proteins_14180(Vitis_vinifera)(E_P)':0.10643185,'proteins_10551(Pan_troglodytes)(E_P)':0.08462339)0.4900:0.00822509,'proteins_21575(Cucumis_sativus)(E_P)':0.11671019)0.8600:0.02579140,('proteins_33836(Solanum_lycopersicum)(E_P)':0.12158022,'proteins_24337(Prunus_persica)(E_P)':0.10701294)0.9600:0.04357558)0.8700:0.03132648,'proteins_42736(Zea_mays)(E_P)':0.12539222)1.0000:0.049615…		('Roseobacter_denitrificans_OCh_114(B)':0.11359108,'Roseobacter_litoralis_Och_149(B)':0.00000853,(('Octadecabacter_antarcticus_307(B)':0.16847902,'Candidatus_Puniceispirillum_marinum_IMCC1322(B)':0.39825978)0:0.05058320,('Ruegeria_sp._R11(B)':0.21981603,(('Hahella_chejuensis_KCTC_2396(B)':0.51304704,('Pseudomonas_stutzeri_A1501(B)':0.42607897,'Halomonas_sp._TD01(B)':0.50303906)1:0.21607358)0:0.43…
32	s00095.g3431	ok	((((((((((((((((((((((('proteins_5447(Burkholderia_sp._TJI49)(B)':0.01865950,'proteins_2554(Burkholderia_vietnamiensis_G4)(B)':0.01259304)0.6000:0.00364498,'proteins_785(Burkholderia_dolosa_AUO158)(B)':0.02261969)1.0000:0.04159535,'proteins_3114(Burkholderia_gladioli_BSR3)(B)':0.05007318)0.9300:0.01834032,('proteins_3586(Burkholderia_xenovorans_LB400)(B)':0.02726834,'proteins_3854(Burkholderia_sp…		('Sulfolobus_islandicus_Y.N.15.51(B)':0.00000001,'Sulfolobus_solfataricus_P2(B)':0.06134148,((('Caenorhabditis_elegans(E_M)':0.19636600,'Amphimedon_queenslandica(E_M)':0.12472951)63:0.05596173,('Ciona_intestinalis(E_M)':0.09246614,(('Branchiostoma_floridae(E_M)':0.12224004,('Bombus_terrestris(E_M)':0.14735194,('Schizosaccharomyces_pombe_972h(E_F)':0.23273620,'Saccoglossus_kowalevskii(E_M)':0.0004…
33	s00096.g3531	ok	(((((('proteins_4792(Rhodococcus_opacus_B4)(B)':0.05525102,'proteins_4239(Rhodococcus_jostii_RHA1)(B)':0.04750871)1.0000:0.18899914,'proteins_6115(Mycobacterium_smegmatis_str._MC2_155)(B)':0.24378820)0.8400:0.02997854,'proteins_4911(Rhodococcus_opacus_B4)(B)':0.26765208)1.0000:0.09415866,('proteins_120(gamma_proteobacterium_HTCC5015)(B)':0.40366672,'proteins_380(Parvibaculum_lavamentivorans_DS_1)…		('Ciona_intestinalisona_intestinalis(E_M)':0.43581462,'Ciona_intestinalisona_intestinalis(E_M)':0.54722618,('Desulfococcus_oleovorans_Hxd3(B)':0.41225734,(scaffold00096.g3531:0.77747146,('Frankia_sp._EuI1c(B)':0.35784286,(('delta_proteobacterium_NaphS2(B)':0.32523660,'Achromobacter_xylosoxidans_A8(B)':0.23108649)5:0.11752208,('gamma_proteobacterium_HTCC5015(B)':0.40564434,('Parvibaculum_lavamenti…
34	s00096.g3572	ok	(((((((((('add_proteins20(Cyanothece_sp._CCY0110)(B_cyano)':0.05082827,'add_proteins44(Cyanothece_sp._PCC_8802)(B_cyano)':0.04628302)1.0000:0.08759959,'add_proteins60(Arthrospira_platensis_NIES-39)(B_cyano)':0.11865547)1.0000:0.04227875,'add_proteins79(Thermosynechococcus_elongatus_BP_1)(B_cyano)':0.13389217)0.5900:0.00755208,('add_proteins78(Gloeobacter_violaceus_PCC_7421)(B_cyano)':0.13453408,(…		('Rickettsia_africae_ESF-5(B)':0.03937048,'Rickettsia_prowazekii_str._Madrid_E(B)':0.08125344,(('Wolbachia_endosymbiont_of_Drosophila_melanogaster(B)':0.01630317,'Wolbachia_endosymbiont_of_Culex_quinquefasciatus_Pel(B)':0.01709176)100:0.30112391,('Candidatus_Pelagibacter_sp._HTCC7211(B)':0.58013858,((scaffold00096.g3572:0.45146908,'Ectocarpus_siliculosus(E_p_a)':0.54430761)95:0.26472019,((((('Cup…
35	s00096.g3737	ok	(((((scaffold00096.g3737:0.53298650,'proteins_121(Planctomyces_limnophilus_DSM_3776)(B)':0.40656110)0.5500:0.06578596,('proteins_310(Lentisphaera_araneosa_HTCC2155)(B)':0.60990724,'proteins_3861(Pirellula_staleyi_DSM_6068)(B)':0.39026498)0.2900:0.04408053)0.1100:0.01195972,('proteins_5882(Blastopirellula_marina_DSM_3645)(B)':0.34579487,('proteins_5588(Microcoleus_chthonoplastes_PCC_7420)(B_cyano)…		(scaffold00096.g3737:0.74351642,((('Haliscomenobacter_hydrossis_DSM_1100(B)':0.31034119,('Hahella_chejuensis_KCTC_2396(B)':0.50728992,('Ectocarpus_siliculosus(E_p_a)':0.38401586,'Lentisphaera_araneosa_HTCC2155(B)':0.70612746)22:0.09494863)9:0.08110856)9:0.09290774,(('Planctomyces_limnophilus_DSM_3776(B)':0.38999873,('Pirellula_staleyi_DSM_6068(B)':0.31755329,'Blastopirellula_marina_DSM_3645(B)':0…
36	s00112.g3985	ok	((((((((((((((('add_proteins59(Bacillus_thuringiensis_str._Al_Hakam)(B)':0.00000000,'add_proteins67(Bacillus_thuringiensis_serovar_konkukian_str._97-27)(B)':0.00000000)0.3000:0.00000000,'add_proteins13(Bacillus_cereus_BDRD-ST26)(B)':0.00000000)0.7400:0.00257020,('add_proteins64(Bacillus_cereus_AH1134)(B)':0.00000000,('add_proteins60(Bacillus_cereus_AH11342)(B)':0.00000000,'add_proteins58(Bacillus…		('Comamonas_testosteroni_KF-1(B)':0.04951996,'Comamonas_testosteroni_S44(B)':0.00000000,('Kyrpidia_tusciae_DSM_2912(B)':0.15645549,(('Rhodopseudomonas_palustris_BisB5(B)':0.02908552,'Bradyrhizobiaceae_bacterium_SG-6C(B)':0.07832433)4:0.23389724,('Variovorax_paradoxus_EPS(B)':0.23527224,('Paracoccidioides_sp._'lutzii'_Pb01(B)':0.42152806,((('Streptomyces_bingchenggensis_BCW_1(B)':0.17527013,(('Myc…
37	s00112.g4012	ok	((((((((((('proteins_1226(Sideroxydans_lithotrophicus_ES_1)(B)':0.20397213,'proteins_1502(Nitrosomonas_europaea_ATCC_19718)(B)':0.20732389)0.9900:0.11361140,'proteins_4000(Moritella_sp._PE36)(B)':0.42159018)0.3200:-0.00132869,'proteins_480(Plesiocystis_pacifica_SIR_1)(B)':0.27216150)0.1700:-0.01178782,('proteins_3769(Planctomyces_brasiliensis_DSM_5305)(B)':0.29424679,('proteins_124(Candidatus_Sol…		('Methanobrevibacter_ruminantium_M1(B)':0.53385910,'Pyrococcus_abyssi_GE5(B)':0.00000589,('Caenorhabditis_elegans(E_M)':0.60448106,(('Thermobaculum_terrenum_ATCC_BAA_798(B)':0.03183384,'Planctomyces_limnophilus_DSM_3776(B)':0.65928309)2:0.12279990,((('Waddlia_chondrophila_WSU_86_1044(B)':0.30021623,(('Bacillus_sp._NRRL_B_14911(B)':0.49789538,'Methanosarcina_mazei_Go1(B)':0.45655080)2:0.15378355,(…
38	s00127.g4338	ok	((((((('proteins_2892(Anaeromyxobacter_dehalogenans_2CP_C)(B)':0.63058043,'proteins_2688(Pseudovibrio_sp._JE062)(B)':0.58466876)0.4300:0.02927385,('proteins_1720(Nitrosospira_multiformis_ATCC_25196)(B)':0.24141252,'proteins_2265(Pseudovibrio_sp._JE062_1)(B)':0.22067148)1.0000:0.24523282)0.3700:0.01661715,'proteins_6670(Streptomyces_viridochromogenes_DSM_40736)(B)':0.54450136)0.2700:0.05435397,('p…		('Nostoc_punctiforme_PCC_73102(B_cyano)':0.06519176,'Nostoc_sp._PCC_7120(B_cyano)':0.09016958,('Sorangium_cellulosum(B)':0.45791740,((('Ktedonobacter_racemifer_DSM_44963(B)':0.18143311,'Streptomyces_sp._AA4(B)':0.35405593)99:0.31599861,((scaffold00127.g4338:0.76093740,('Chlamydomonas_reinhardtii(E_p_a)':1.30495453,('Anaeromyxobacter_dehalogenans_2CP_C(B)':0.83818631,'Streptomyces_viridochromogene…
39	s00127.g4417	ok	((((('proteins_1306(Geobacter_sp._FRC_32)(B)':0.12997975,'proteins_3167(Geobacter_bemidjiensis_Bem)(B)':0.14533103)0.9400:0.04215291,'proteins_93(Geobacter_uraniireducens_Rf4)(B)':0.14608199)1.0000:0.24944598,('proteins_408(Haliangium_ochraceum_DSM_14365)(B)':0.38944360,'proteins_3045(Pseudomonas_fluorescens_Pf0_1)(B)':0.41322211)0.9500:0.08399076)0.4500:0.01233808,('proteins_1546(Thermomonospora…		('Debaryomyces_hansenii_CBS767(E_F)':0.19247153,'Pichia_pastoris_CBS_7435(E_F)':0.19964915,('Limnobacter_sp._MED105(B)':0.33834912,('Alcanivorax_sp._DG881(B)':0.24695812,('Pseudomonas_fluorescens_Pf0_1(B)':0.33568457,((('Haliangium_ochraceum_DSM_14365(B)':0.28386421,('Aeromicrobium_marinum_DSM_15272(B)':0.30073534,'Frankia_sp._EuI1c(B)':0.39657281)40:0.07343774)27:0.05021079,('Geobacter_uraniired…
40	s00127.g4434	ok	(((((((((((((((('proteins_5178(Methylobacterium_nodulans_ORS_2060)(B)':0.06175733,'proteins_4705(Methylobacterium_sp._4_46)(B)':0.06702346)1.0000:0.07446130,'proteins_3642(Methylobacterium_radiotolerans_JCM_2831)(B)':0.15441703)1.0000:0.09115574,('proteins_4072(Xanthobacter_autotrophicus_Py2)(B)':0.05901462,'proteins_2300(Azorhizobium_caulinodans_ORS_571)(B)':0.06503803)1.0000:0.15763387)0.5400:0…		('Halopiger_xanaduensis_SH_6(B)':0.17158678,'Haloterrigena_turkmenica_DSM_5511(B)':0.00000801,(('Coprococcus_eutactus_ATCC_27759(B)':0.33973721,('Clostridium_acetobutylicum_ATCC_824(B)':0.22199222,'Clostridium_acetobutylicum_ATCC_824(B)':0.15841982)9:0.21946490)0:0.37196239,('Opitutus_terrae_PB90_1(B)':0.65099482,((((('Paenibacillus_sp._HGF7(B)':0.24050839,('Paenibacillus_curdlanolyticus_YK9(B)':…
41	s00127.g4444	ok	(((((((((((('proteins_2485(Geobacter_lovleyi_SZ)(B)':0.24808506,'proteins_3964(Mesorhizobium_ciceri_biovar_biserrulae_WSM1271)(B)':0.20915632)0.4700:0.02536330,'proteins_5299(Delftia_sp._Cs1_4)(B)':0.21119658)0.4100:0.01810883,('proteins_2925(Burkholderia_xenovorans_LB400)(B)':0.25810123,'proteins_4322(Synechococcus_sp._PCC_7335)(B_cyano)':0.24359191)0.4800:0.02128523)0.9500:0.07135252,('proteins…		('Desulfobulbus_propionicus_DSM_2032(B)':0.12283041,'Oscillochloris_trichoides_DG6(B)':0.14770884,(('Rhodopirellula_baltica_SH_1(B)':0.05423723,'Rhodopirellula_baltica_WH47(B)':0.00000408)96:0.35570204,('Pseudovibrio_sp._JE062(B)':0.90456435,('Paenibacillus_curdlanolyticus_YK9(B)':0.24428115,(((('Rhodococcus_opacus_B4(B)':0.00000001,'Rhodococcus_jostii_RHA1(B)':0.00000001)94:0.32791996,'Podospora…
42	s00127.g4484	ok	((((((((((('proteins_179(Aspergillus_nidulans_FGSC_A4)(E_F)':0.40073394,'proteins_2200(Aspergillus_niger)(E_F)':0.39283199)0.4300:0.03585623,('proteins_1855(Podospora_anserina_S_mat)(E_F)':0.27099065,'proteins_7218(Thielavia_terrestris_NRRL_8126)(E_F)':0.30791834)0.7900:0.07697877)0.3800:0.01820271,('proteins_1274(Gibberella_zeae_PH_1)(E_F)':0.32738240,('proteins_1143(Yarrowia_lipolytica)(E_F)':0…		('Brevibacillus_brevis_NBRC_100599(B)':0.14837374,'Brevibacillus_brevis_NBRC_100599(B)':0.09663020,('Chthoniobacter_flavus_Ellin428(B)':0.19327972,('Paenibacillus_sp._Y412MC10(B)':0.66683630,(((('Rhodopirellula_baltica_SH_1(B)':0.23799417,('Planctomyces_limnophilus_DSM_3776(B)':0.55724027,(('Geobacter_sp._FRC_32(B)':0.22224454,'Geobacter_bemidjiensis_Bem(B)':0.11457761)97:0.34662423,('Geobacter_s…
43	s00140.g4544	ok	(((((((((((('proteins_889(Oryza_sativa_Japonica_Group)(E_P)':0.00000000,'proteins_890(Oryza_sativa_Japonica_Group)(E_P)':0.00000000)1.0000:0.23965038,'proteins_18542(Brachypodium_distachyon)(E_P)':0.06110378)0.5600:0.02265779,('proteins_49012(Zea_mays)(E_P)':0.04711463,'proteins_2496(Sorghum_bicolor)(E_P)':0.05536403)0.4800:0.00865444)1.0000:0.10052120,(('proteins_31504(Solanum_lycopersicum)(E_P)…		('Oryza_sativa_Japonica_Group(E_P)':0.00000001,'Oryza_sativa_Japonica_Group(E_P)':0.00000001,(('Physcomitrella_patens(E_P)':0.25361904,('Medicago_truncatula(E_P)':0.04370351,'Cyanothece_sp._PCC_7425(B_cyano)':0.64289706)43:0.18176976)8:0.00003131,('Solanum_lycopersicum(E_P)':0.12234234,('Brachypodium_distachyon(E_P)':0.04552141,(((('Gemmata_obscuriglobus_UQM_2246(B)':0.10431018,(('Rhodopirellula_…
44	s00140.g4586	ok	(((((((((((((('add_proteins31(Mycobacterium_avium_subsp._paratuberculosis_S397)(B)':0.00000000,'add_proteins45(Mycobacterium_avium_subsp._paratuberculosis_K-10)(B)':0.00000000)0.4200:0.00000000,'add_proteins35(Mycobacterium_avium_104)(B)':0.00000000)1.0000:0.01482679,'add_proteins42(Salmonella_enterica_subsp._enterica_serovar_Typhi_str._CT18)(B)':0.03396338)0.8800:0.01856627,'add_proteins63(Mycob…		('Bacillus_megaterium_WSH-002(B)':0.11968355,'Bacillus_cereus_ATCC_10987(B)':0.06226531,('Haloterrigena_turkmenica_DSM_5511(A)':0.55195424,((((('Collimonas_fungivorans_Ter331(B)':0.23745578,scaffold00140.g4586:0.62183132)36:0.11241262,('Hahella_chejuensis_KCTC_2396(B)':0.00000001,'Hahella_chejuensis_KCTC_2396(B)':0.00000001)92:0.08428517)32:0.04831115,('Kineococcus_radiotolerans_SRS30216(B)':0.40…
45	s00140.g4701	ok	(((((((((('proteins_3043(Bacillus_cereus_ATCC_14579)(B)':0.00819280,'proteins_2784(Bacillus_thuringiensis_serovar_kurstaki_str._T03a001)(B)':0.00442929)0.7800:0.00449590,'proteins_3516(Bacillus_cereus_G9842)(B)':0.01109663)0.9500:0.00676780,'proteins_353(Bacillus_cereus_G9241)(B)':0.01753110)1.0000:0.19277382,('proteins_3857(Paenibacillus_sp._HGF7)(B)':0.15304502,'proteins_3713(Brevibacillus_late…		('Ralstonia_pickettii_12J(B)':0.00000001,'Ralstonia_pickettii_12D(B)':0.00000001,(('Herpetosiphon_aurantiacus_DSM_785(B)':0.31318628,('Podospora_anserina_S_mat(E_F)':0.57174466,(('Aspergillus_niger(E_F)':0.16905081,'Aspergillus_oryzae_RIB40(E_F)':0.17018321)5:0.19802742,('Aspergillus_nigerFA(E_F)':0.26860254,(('Neurospora_crassa_OR74A(E_F)':0.16141894,'Thielavia_terrestris_NRRL_8126(E_F)':0.17079…
46	s00140.g4746	ok	((((((((((((((((('proteins_2765(Burkholderia_sp._TJI49)(B)':0.02213782,'proteins_2483(Burkholderia_dolosa_AUO158)(B)':0.01176373)0.6700:0.00471353,'proteins_529(Burkholderia_vietnamiensis_G4)(B)':0.01993704)0.9500:0.01681854,'proteins_498(Burkholderia_gladioli_BSR3)(B)':0.04041129)0.6400:0.00576130,('proteins_3899(Burkholderia_xenovorans_LB400)(B)':0.01033148,'proteins_4165(Burkholderia_sp._CCGE1…		('Aspergillus_nigeraeromyxobacter_sp._K(B)':0.01151068,'Aspergillus_nigeraeromyxobacter_dehalogenans_2CP_C(B)':0.00000097,('Opitutus_terrae_PB90_1(B)':0.26449621,(('Ectocarpus_siliculosus(E_p_a)':0.53779250,scaffold00140.g4746:0.49384486)58:0.04510263,('Spirochaeta_thermophila_DSM_6578(B)':0.53518862,(('Lentisphaera_araneosa_HTCC2155(B)':0.56891778,'Gemmatimonas_aurantiaca_T_27(B)':0.27865722)95:…
47	s00145.g5055	ok	((((((('proteins_261(Myxococcus_fulvus_HW_1)(B)':0.02508473,'proteins_1448(Myxococcus_xanthus_DK_1622)(B)':0.04682785)1.0000:0.22648096,'proteins_5634(Stigmatella_aurantiaca_DW4@3_1)(B)':0.23496474)1.0000:0.20825729,('proteins_1675(Anaeromyxobacter_sp._K)(B)':0.07235188,'proteins_2181(Anaeromyxobacter_dehalogenans_2CP_C)(B)':0.08657208)1.0000:0.29092677)0.8700:0.03838746,('proteins_7376(Volvox_ca…		('Volvox_carteri(E_p_a)':0.09523806,'Chlamydomonas_reinhardtii(E_p_a)':0.11599776,(('gamma_proteobacterium_HTCC5015(B)':0.33171926,'Alcanivorax_sp._DG881(B)':0.30938060)67:0.06795410,(('Conexibacter_woesei_DSM_14684(B)':0.34355954,'Aeromicrobium_marinum_DSM_15272(B)':0.19593138)32:0.02604710,(('Moritella_sp._PE36(B)':1.03934728,(('Marinobacter_aquaeolei_VT8(B)':0.29826022,((('Burkholderia_xenovor…
48	s00145.g5146	ok	(((((((('proteins_196(Calditerrivibrio_nitroreducens_DSM_19672)(B)':0.29991391,'proteins_123(Hahella_chejuensis_KCTC_2396)(B)':0.24104146)0.8900:0.08972665,('proteins_960(Sphaerobacter_thermophilus_DSM_20745)(B)':0.14774313,'proteins_87(Thermomicrobium_roseum_DSM_5159)(B)':0.14451561)0.9700:0.06672529)0.5000:0.02300407,'proteins_300(Spirochaeta_caldaria_DSM_7334)(B)':0.35166154)0.8700:0.07195529,…		('Sulfolobus_islandicus_Y.N.15.51(B)':0.06151334,'Sulfolobus_solfataricus_P2(B)':0.06414535,('Thermofilum_pendens_Hrk_5(B)':0.33831387,('Halopiger_xanaduensis_SH_6(B)':0.47422001,((scaffold00145.g5146:0.35427721,(('Planctomyces_maris_DSM_8797(B)':0.46998486,'Cyanothece_sp._CCY0110(E_p_a)':0.39729050)3:0.11558501,(('Myxococcus_xanthus_DK_1622(B)':0.30073801,('Oxalobacteraceae_bacterium_IMCC9480(B)…
49	s00162.g5240	ok	(((((((((('proteins_3089(Cyanothece_sp._PCC_7822)(B_cyano)':0.18295359,'proteins_304(Lyngbya_majuscula_3L)(B_cyano)':0.16634962)0.5700:0.00496978,('proteins_1311(Anabaena_variabilis_ATCC_29413)(B_cyano)':0.10127232,'proteins_5578(Nostoc_punctiforme_PCC_73102)(B_cyano)':0.08184637)1.0000:0.07282889)0.2500:0.00467581,('proteins_2747(Cyanothece_sp._PCC_7822_1)(B_cyano)':0.16237843,'proteins_6649(Mic…		(scaffold00162.g5240:0.70136375,'Sorangium_cellulosum(B)':0.62422872,('Streptomyces_bingchenggensis_BCW_1(B)':1.13680266,('Cyanobium_sp._PCC_7001(B_cyano)':0.59999656,(('Hydrogenobacter_thermophilus_TK_6(B)':0.45731986,'Candidatus_Solibacter_usitatus_Ellin6076(B)':0.38754695)54:0.11379779,('Cyanothece_sp._CCY0110(E_p_a)':0.63435086,('Chloroherpeton_thalassium_ATCC_35110(B)':0.27608920,('Trichodes…
50	s00165.g5315	ok	(((('proteins_1146(Novosphingobium_sp._PP1Y)(B)':0.00000000,'mod_add_proteins7(Novosphingobium_sp._PP1Y)(B)':0.00000000)1.0000:0.37095641,('add_proteins2(Citromicrobium_sp._JLT1363)(B)':0.17245147,'add_proteins6(Citromicrobium_bathyomarinum_JL354)(B)':0.16275574)1.0000:0.16765503)0.9400:0.11732889,('proteins_1203(Zymomonas_mobilis_subsp._pomaceae_ATCC_29192)(B)':0.43178765,('add_proteins3(Sphingo…		('Sphingobium_japonicum_UT26S(B)':0.02160239,'Sphingobium_chlorophenolicum_L-1(B)':0.00000214,('Zymomonas_mobilis_subsp._pomaceae_ATCC_29192(B)':0.42811854,((('Novosphingobium_sp._PP1Y(B)':0.00000001,'Novosphingobium_sp._PP1Y(B)':0.00000001)100:0.23508526,('Citromicrobium_sp._JLT1363(B)':0.17552521,'Citromicrobium_bathyomarinum_JL354(B)':0.08825155)93:0.29304375)81:0.16415091,(scaffold00165.g5315…
51	s00171.g5348	ok	((((((((((((('add_proteins28(Brucella_suis_1330)(B)':0.00000000,'add_proteins79(Brucella_pinnipedialis_M163/99/10)(B)':0.00000000)0.2500:0.00000000,'add_proteins56(Brucella_microti_CCM_4915)(B)':0.00000000)0.2300:0.00000000,'add_proteins65(Brucella_abortus_bv._1_str._9-941)(B)':0.00000000)0.9400:0.02028892,'add_proteins70(Ochrobactrum_anthropi_ATCC_49188)(B)':0.00842119)0.6800:0.01256167,('add_pr…		('Streptomyces_hygroscopicus_ATCC_53653(B)':0.02675133,'Streptomyces_violaceusniger_Tu_4113(B)':0.05096773,(('Streptomyces_sp._SirexAA-E(B)':0.08159008,'Streptomyces_roseosporus_NRRL_11379(B)':0.04118174)38:0.02883277,('Streptomyces_avermitilis_MA-4680(B)':0.04596191,('Streptomyces_coelicolor_A3(2)(B)':0.10889760,('Streptomyces_venezuelae_ATCC_10712(B)':0.13740899,('Streptomyces_ghanaensis_ATCC_1…
52	s00182.g5463	ok	(((((((((('proteins_5612(Rhodopirellula_baltica_SH_1)(B)':0.00249589,'proteins_2061(Rhodopirellula_baltica_WH47)(B)':0.02364939)1.0000:0.29681696,('proteins_3504(Runella_slithyformis_DSM_19594)(B)':0.25102438,'proteins_3004(Dyadobacter_fermentans_DSM_18053)(B)':0.19728088)0.9100:0.06704155)0.2800:0.02419968,('proteins_1668(Paludibacter_propionicigenes_WB4)(B)':0.30923634,('proteins_1786(Odoribact…		('Rhodopirellula_baltica_SH_1(B)':0.01015741,'Rhodopirellula_baltica_WH47(B)':0.01203830,('Bacteroides_coprocola_DSM_17136(B)':0.43283461,(('Runella_slithyformis_DSM_19594(B)':0.34246399,'Dyadobacter_fermentans_DSM_18053(B)':0.12023635)3:0.16250329,(('Mucilaginibacter_paludis_DSM_18603(B)':0.33242090,('Paludibacter_propionicigenes_WB4(B)':0.47888691,('Asticcacaulis_excentricus_CB_48(B)':0.3835379…
53	s00182.g5579	ok	((((((((('proteins_4209(Hoeflea_phototrophica_DFL_43)(B)':0.24136576,'proteins_4516(Agrobacterium_tumefaciens_str._C58)(B)':0.21456415)1.0000:0.06576816,'proteins_1404(Marinomonas_sp._MWYL1)(B)':0.29135763)0.5200:0.01975515,'proteins_2928(Octadecabacter_antarcticus_307)(B)':0.38492562)0.2700:-0.01774599,('proteins_8885(Aspergillus_niger)(E_F)':0.04592482,'proteins_6919(Aspergillus_oryzae_RIB40)(E…		('Bacteroides_sp._4_1_36(B)':0.02014567,'Bacteroides_coprocola_DSM_17136(B)':0.01036634,(('Brachyspira_murdochii_DSM_12563(B)':0.28817637,'Veillonella_sp._oral_taxon_158_str._F0412(B)':0.32044984)58:0.03289051,((('Planctomyces_limnophilus_DSM_3776(B)':0.18104299,'Planctomyces_brasiliensis_DSM_5305(B)':0.27723943)100:0.43035490,((('Bacillus_mycoides_Rock3_17(B)':0.29973364,(('Ammonifex_degensii_KC…
54	s00182.g5602	ok	((((((((((((((('proteins_2769(Raphidiopsis_brookii_D9)(B_cyano)':0.06217860,'proteins_2546(Cylindrospermopsis_raciborskii_CS_505)(B_cyano)':0.06703313)1.0000:0.06418636,'proteins_6093(Nostoc_punctiforme_PCC_73102)(B_cyano)':0.11283425)0.8800:0.04306211,'proteins_2713(Trichodesmium_erythraeum_IMS101)(B_cyano)':0.24438560)1.0000:0.09086883,'proteins_1345(Thermomonospora_curvata_DSM_43183)(B)':0.304…		('Saccoglossus_kowalevskii(E_M)':0.37153131,'Branchiostoma_floridae(E_M)':0.26196520,('alpha_proteobacterium_HIMB114(B)':0.58246798,(('Cyanothece_sp._CCY0110(E_p_a)':0.89758743,('Mycobacterium_vanbaalenii_PYR_1(B)':0.64534567,('Crocosphaera_watsonii_WH_8501(B_cyano)':0.83621083,('Stigmatella_aurantiaca_DW4@3_1(B)':0.30034003,'Microscilla_marina_ATCC_23134(B)':0.29002763)3:0.55070726)0:0.08806520)…
55	s00182.g5645	ok	(((((('proteins_108(Odoribacter_splanchnicus_DSM_20712)(B)':0.36569433,'proteins_552(Paludibacter_propionicigenes_WB4)(B)':0.35232092)0.6200:0.03419081,('proteins_3927(Bacteroides_coprocola_DSM_17136)(B)':0.32740090,'proteins_2336(Bacteroides_sp._4_1_36)(B)':0.37632839)0.5600:0.02379485)0.9100:0.06345899,(scaffold00182.g5645:0.44779095,('proteins_1942(Haliscomenobacter_hydrossis_DSM_1100)(B)':0.4…		('Gramella_forsetii_KT0803(B)':0.19945586,'Croceibacter_atlanticus_HTCC2559(B)':0.14268171,('Flavobacterium_psychrophilum_JIP02@86(B)':0.21373549,(('Flavobacterium_branchiophilum(B)':0.31613166,('Flavobacterium_branchiophilumB(B)':0.33698249,('Capnocytophaga_canimorsus_Cc5(B)':0.16589841,(('Lentisphaera_araneosa_HTCC2155(B)':0.61709706,(('Bacteroides_coprocola_DSM_17136(B)':0.22928533,'Bacteroide…
56	s00214.g6079	ok	((((((((((((((('proteins_2944(Ralstonia_pickettii_12J)(B)':0.03237569,'proteins_5256(Ralstonia_pickettii_12D)(B)':0.02478272)1.0000:0.08509635,'proteins_2667(Burkholderia_sp._TJI49)(B)':0.15202760)0.3800:0.02413018,('proteins_1175(Achromobacter_xylosoxidans_A8)(B)':0.02920882,'proteins_4564(Bordetella_petrii_DSM_12804)(B)':0.02794960)1.0000:0.13394822)0.2300:0.07819468,('proteins_3572(Novosphingo…		('Rhodobacter_sphaeroides_ATCC_17029(B)':0.08101392,'Roseobacter_denitrificans_OCh_114(B)':0.10219651,(('Oscillochloris_trichoides_DG6(B)':0.36520318,((('Oceanithermus_profundus_DSM_14977(B)':0.11277734,('Marinithermus_hydrothermalis_DSM_14884(B)':0.00000741,'Deinococcus_geothermalis_DSM_11300(B)':0.27320562)60:0.11961197)68:0.14385974,('Plesiocystis_pacifica_SIR_1(B)':0.73548897,'Methanosarcina_…
57	s00214.g6086	ok	((((((('proteins_3962(Clostridium_cellulovorans_743B)(B)':0.14970271,'proteins_3481(Clostridium_lentocellum_DSM_5427)(B)':0.18445337)1.0000:0.10180507,'proteins_480(Thermincola_sp._JR)(B)':0.21811953)0.9800:0.07519433,('proteins_935(Bacteroides_sp._4_1_36)(B)':0.31300161,'proteins_4569(Microscilla_marina_ATCC_23134)(B)':0.29410084)0.9900:0.08354203)0.6400:0.01608490,'proteins_1701(Bdellovibrio_ba…		('Limnobacter_sp._MED105(B)':0.31616836,'Burkholderia_sp._CCGE1002(B)':0.11198866,((('Haloterrigena_turkmenica_DSM_5511(B)':0.51023000,'Pelodictyon_phaeoclathratiforme_BU_1(B)':0.51432265)6:0.20010152,(('Bacillus_cereus_ATCC_14579(B)':0.70006701,'Pseudomonas_fluorescens_Pf0_1(B)':0.34947373)10:0.16874010,('Rhodococcus_erythropolis_PR4(B)':0.33719865,(scaffold00214.g6086:0.53514379,((('Bacteroides…
58	s00214.g6305	ok	(((((((((((((((('proteins_198(Flavobacterium_branchiophilum)(B)':0.04117724,'proteins_1806(Flavobacterium_psychrophilum_JIP02@86)(B)':0.08582246)0.9900:0.07687500,'proteins_131(Gramella_forsetii_KT0803)(B)':0.10247376)0.5800:0.02035125,'proteins_1211(Capnocytophaga_canimorsus_Cc5)(B)':0.11002465)0.8100:0.04535197,'proteins_1204(Flavobacterium_branchiophilumB)(B)':0.18427619)0.8200:0.05569613,('pr…		('Acyrthosiphon_pisum(E_M)':0.30542276,'Nasonia_vitripennis(E_M)':0.09293955,('Apis_mellifera(E_M)':0.23750474,('Sorex_araneus(E_M)':0.24172042,((('Prochlorococcus_marinus_subsp._pastoris_str._CCMP1986(B_cyano)':0.22753188,'Cyanothece_sp._ATCC_51142(B_cyano)':0.13579561)55:0.04905540,(('Clostridium_cellulovorans_743B(B)':0.16425011,'Calditerrivibrio_nitroreducens_DSM_19672(B)':0.10147985)35:0.062…
59	s00245.g6531	ok	(((((((((((('add_proteins8(Caldicellulosiruptor_owensensis_OL)(B)':0.04552540,'add_proteins51(Caldicellulosiruptor_lactoaceticus_6A)(B)':0.02943764)1.0000:0.09645851,'add_proteins14(Caldicellulosiruptor_saccharolyticus_DSM_8903)(B)':0.08230686)1.0000:0.13995017,'add_proteins42(Bacillus_sp._NRRL_B_14911)(B)':0.26040577)0.7500:0.02525872,'add_proteins40(Paenibacillus_mucilaginosus_KNP414)(B)':0.211…		('Algoriphagus_sp._PR1(B)':0.06907509,('Opitutus_terrae_PB90_1(B)':0.16859174,'Verrucomicrobiae_bacterium_DG1235(B)':0.04202160)55:0.03987607,('Sphingobium_japonicum_UT26S(B)':0.06219017,(('Sphingomonas_sp._S17(B)':0.07997157,(('Citromicrobium_sp._JLT1363(B)':0.65766940,'Novosphingobium_aromaticivorans_DSM_12444(B)':0.42767776)44:0.09319211,('Prevotella_dentalis_DSM_3688(B)':0.88682436,('Thermoba…
60	s00247.g6750	ok	((((((((('proteins_2276(Burkholderia_sp._TJI49)(B)':0.01533439,'proteins_1773(Burkholderia_vietnamiensis_G4)(B)':0.02605083)0.9800:0.02501988,'proteins_2267(Burkholderia_gladioli_BSR3)(B)':0.03887194)1.0000:0.09188731,'proteins_1385(Burkholderia_rhizoxinica_HKI_454)(B)':0.11141152)0.4500:0.00499417,'proteins_404(Oxalobacteraceae_bacterium_IMCC9480)(B)':0.15396962)0.7500:0.04280328,('proteins_1909…		('Francisella_sp._TX077308(B)':0.08987549,'Francisella_cf._novicida_3523(B)':0.00000240,('gamma_proteobacterium_HTCC5015(B)':0.48739089,((scaffold00247.g6750:1.16929312,'Ectocarpus_siliculosus(E_p_a)':1.34186876)85:0.88917518,('Nitrosomonas_europaea_ATCC_19718(B)':0.30510401,('Ramlibacter_tataouinensis_TTB310(B)':0.16259716,(('Bordetella_petrii_DSM_12804(B)':0.05203502,('Bordetella_bronchiseptica…
61	s00247.g6809	ok	(((((((('proteins_511(Candidatus_Pelagibacter_sp._HTCC7211)(B)':0.28732218,'proteins_766(Candidatus_Puniceispirillum_marinum_IMCC1322)(B)':0.23877091)1.0000:0.21107735,'proteins_1528(Pseudovibrio_sp._JE062)(B)':0.44670218)0.2900:0.04023648,('proteins_6357(Burkholderia_xenovorans_LB400)(B)':0.36351865,'proteins_2429(alpha_proteobacterium_BAL199)(B)':0.30962787)0.5700:0.09968913)0.0800:-0.00245175,…		('Ciona_intestinalis(E_M)':0.38651904,'Bombyx_mori(E_M)':0.14234434,(('Candidatus_Pelagibacter_sp._HTCC7211(B)':0.30747829,'Candidatus_Puniceispirillum_marinum_IMCC1322(B)':0.02031219)85:0.24167756,('marine_gamma_proteobacterium_HTCC2148(B)':0.47569648,((('Achromobacter_xylosoxidans_A8(B)':0.28362734,'Chthoniobacter_flavus_Ellin428(B)':0.38157367)98:0.45556939,(('Amphimedon_queenslandica(E_M)':0.…
62	s00247.g6920	ok	((((((((((('proteins_6714(Rhodococcus_opacus_B4)(B)':0.00703257,'proteins_6001(Rhodococcus_jostii_RHA1)(B)':0.01269194)1.0000:0.08572651,'proteins_6021(Mycobacterium_smegmatis_str._MC2_155)(B)':0.11206216)1.0000:0.25920835,('proteins_3873(Geobacter_bemidjiensis_Bem)(B)':0.23958391,('proteins_256(Geobacter_sp._FRC_32)(B)':0.10506973,'proteins_3470(Geobacter_uraniireducens_Rf4)(B)':0.10738892)1.000…		('Rhodococcus_opacus_B4(B)':0.00000044,'Rhodococcus_jostii_RHA1(B)':0.00959657,('Mycobacterium_smegmatis_str._MC2_155(B)':0.08191826,('Desulfobulbus_propionicus_DSM_2032(B)':0.73793331,(('Geobacter_bemidjiensis_Bem(B)':0.18841459,('Geobacter_sp._FRC_32(B)':0.06999021,'Geobacter_uraniireducens_Rf4(B)':0.07400728)45:0.08026793)55:0.12698568,(((('Desulfovibrio_magneticus_RS_1(B)':0.20377432,'Desulfo…
63	s00247.g6926	ok	((((((((('proteins_1132(Treponema_azotonutricium_ZAS_9)(B)':0.32931870,'proteins_1540(Clostridium_acetobutylicum_ATCC_824)(B)':0.24246762)0.9300:0.06442468,'proteins_1465(Clostridium_acetobutylicum_ATCC_824)(B)':0.30377947)1.0000:0.17555476,('proteins_1939(Synechococcus_elongatus_PCC_6301)(B_cyano)':0.30079741,('proteins_1051(Synechococcus_elongatus_PCC_6301)(B_cyano)':0.21550413,'proteins_3490(C…		('Ralstonia_pickettii_12J(B)':0.00000001,'Ralstonia_pickettii_12D(B)':0.00000001,(('Paenibacillus_sp._HGF7(B)':0.32571781,('Streptomyces_bingchenggensis_BCW_1(B)':1.15017371,('Prochlorococcus_marinus_subsp._pastoris_str._CCMP1986(B_cyano)':0.90400287,((('Vitis_vinifera(E_P)':0.00000001,'Vitis_vinifera(E_P)':0.01787227)90:0.32801439,('Vitis_vinifera(E_P)':0.15014556,'Prunus_persica(E_P)':0.1738547…
64	s00252.g7132	ok	(((((((((((((((((('proteins_5355(Streptomyces_flavogriseus_ATCC_33331)(B)':0.02717739,'proteins_9164(Streptomyces_bingchenggensis_BCW_1)(B)':0.01574766)0.9700:0.05340150,'proteins_337(Streptomyces_sp._AA4)(B)':0.07933472)0.4400:0.02515748,'proteins_3783(Frankia_sp._EuI1c)(B)':0.10653518)0.2100:0.01892442,'proteins_5221(Clostridiales_bacterium_1_7_47_FAA)(B)':0.22369150)0.1300:-0.00296790,('protei…		('Cyanothece_sp._ATCC_51142(B_cyano)':0.03987739,'Cyanothece_sp._CCY0110(B_cyano)':0.02142706,('Lyngbya_sp._PCC_8106(B_cyano)':0.32563600,('Candidatus_Koribacter_versatilis_Ellin345(B)':0.55259483,(('Blastopirellula_marina_DSM_3645(B)':1.06029726,('Pirellula_staleyi_DSM_6068(B)':0.50704203,'Gemmata_obscuriglobus_UQM_2246(B)':0.41606939)60:0.20686563)45:0.40286417,('Staphylococcus_epidermidis_M238…
65	s00259.g7319	ok	(((((((('proteins_4882(Pseudomonas_fluorescens_Pf0_1)(B)':0.02521703,'proteins_5155(Pseudomonas_fluorescens_SBW25)(B)':0.03777231)1.0000:0.09918627,('proteins_908(Pseudomonas_stutzeri_A1501)(B)':0.08487594,'proteins_4407(Pseudomonas_entomophila_L48)(B)':0.09280524)0.9000:0.01999059)1.0000:0.17059123,('proteins_771(Neisseria_lactamica_Y92_1009)(B)':0.25804747,'proteins_675(gamma_proteobacterium_HT…		('Pseudomonas_fluorescens_Pf0_1(B)':0.02021905,'Pseudomonas_fluorescens_SBW25(B)':0.03873533,('Pseudomonas_stutzeri_A1501(B)':0.12189019,('Pseudomonas_entomophila_L48(B)':0.05180001,(('Thauera_sp._MZ1T(B)':0.24280282,'Dechlorosoma_suillum_PS(B)':0.22298470)96:0.18769406,('marine_gamma_proteobacterium_HTCC2148(B)':0.46073351,((((('Marinomonas_mediterranea_MMB_1(B)':0.09196453,'Marinomonas_sp._MWYL…
66	s00259.g7329	ok	(((('add_proteins7(Cupriavidus_necator_N-1)(B)':0.07094787,'add_proteins8(Cupriavidus_taiwanensis_LMG_19424)(B)':0.05154549)1.0000:0.30698641,'proteins_608(Phenylobacterium_zucineum_HLK1)(B)':0.41672164)0.5200:0.03492450,('add_proteins9(Hyphomonas_neptunium_ATCC_15444)(B)':0.39404226,'add_proteins4(Streptomyces_scabiei_87.22)(B)':0.41313561)0.7000:0.02993826)1.0000:0.06373880,('add_proteins6(Bran…		('Ectocarpus_siliculosus(E_p_a)':0.00000001,'Ectocarpus_siliculosus(V)':0.00000001,('Branchiostoma_floridae(E_M)':0.48340034,((('Cupriavidus_necator_N-1(B)':0.06535688,'Cupriavidus_taiwanensis_LMG_19424(B)':0.05054946)100:0.22590934,('Streptomyces_scabiei_87.22(B)':0.42250400,('Hyphomonas_neptunium_ATCC_15444(B)':0.39610067,'Phenylobacterium_zucineum_HLK1(B)':0.40287737)63:0.10376880)44:0.0637600…
67	s00262.g7492	ok	((((((((((((((((((((('proteins_3411[Delftia_sp._Cucumis_sativus1_4](B)':0.06714864,'proteins_1993[Acidovorax_ebreus_TPSY](B)':0.07086529)0.5700:0.01564567,'proteins_2962[Comamonas_testosteroni_CNB_2](B)':0.08374834)0.9600:0.02070328,'proteins_2045[Ramlibacter_tataouinensis_TTB310](B)':0.11756987)0.5000:0.00531882,'proteins_867[Hylemonella_gracilis_ATCC_19624](B)':0.11668307)1.0000:0.09824918,('pr…		('proteins_2473(Rhodothermus_marinus_SG0.5JP17_172)(B)':0.00000001,'proteins_2513(Rhodothermus_marinus_DSM_4252)(B)':0.00000001,('proteins_2406(Chthoniobacter_flavus_Ellin428)(B)':0.00000700,('proteins_5247(Caenorhabditis_elegans)(E_M)':0.18761833,('proteins_2344(Podospora_anserina_S_mat)(E_F)':0.33793523,('proteins_2634(Thermincola_sp._JR)(B)':0.15543600,('proteins_551(Calditerrivibrio_nitroredu…
68	s00267.g7634	ok	((((((((((('add_proteins27(Homo_sapiens)(E_M)':0.00000000,'add_proteins64(Homo_sapiens)(E_M)':0.00000000)0.4000:0.00000000,'add_proteins18(Homo_sapiens)(E_M)':0.00000000)0.9700:0.02238845,'add_proteins39(Ailuropoda_melanoleuca)(E_M)':0.03680042)1.0000:0.11329703,('add_proteins49(Danio_rerio)(E_M)':0.12991832,'add_proteins53(Meleagris_gallopavo)(E_M)':0.13129718)0.5800:0.02191878)0.8500:0.09055509…		('Deinococcus_deserti_VCD115(B)':0.00000387,'Deinococcus_geothermalis_DSM_11300(B)':0.20845839,(('Streptococcus_sanguinis_VMC66(B)':0.01577026,('Streptococcus_sanguinis_SK160(B)':0.00000001,('Streptococcus_sanguinis_SK1087(B)':0.00000095,('Streptococcus_sanguinis_SK405(B)':0.03206916,'Streptococcus_sanguinis_SK1(B)':0.00000002)19:0.00000181)21:0.00000092)85:0.03329860)86:0.18374907,(((('Trichopla…
69	s00267.g7758	ok	((((((((((((((('proteins_12216(Glycine_max)(E_P)':0.00000000,'proteins_12217(Glycine_max)(E_P)':0.00000000)1.0000:0.08537780,'proteins_27376(Medicago_truncatula)(E_P)':0.13991398)0.5900:0.00633120,'proteins_22712(Prunus_persica)(E_P)':0.08097048)0.4100:0.01122724,('proteins_8275(Pan_troglodytes)(E_P)':0.09746807,'proteins_16293(Vitis_vinifera)(E_P)':0.11182336)0.3700:0.00626237)0.6500:0.01586793,…		('Anaeromyxobacter_sp._K(B)':0.00000001,'Anaeromyxobacter_dehalogenans_2CP_C(B)':0.00000001,(('Brevibacillus_brevis_NBRC_100599(B)':0.28156273,(((('Desmospora_sp._8437(B)':0.12425432,'Thermaerobacter_subterraneus_DSM_13965(B)':0.07693060)27:0.02939553,('Rubrobacter_xylanophilus_DSM_9941(B)':0.06655962,'Thermomonospora_curvata_DSM_43183(B)':0.16377615)11:0.06288785)5:0.01981644,(('Thermoanaerobact…
70	s00267.g7791	ok	(((((((((('proteins_4458(Aspergillus_niger)(E_F)':0.03212171,'proteins_11223(Aspergillus_oryzae_RIB40)(E_F)':0.03097900)0.7200:0.01091501,'proteins_4118(Aspergillus_nigerFA)(E_F)':0.04193526)1.0000:0.06021591,'proteins_5663(Podospora_anserina_S_mat)(E_F)':0.14986672)0.9700:0.03344004,('proteins_8016(Neurospora_crassa_OR74A)(E_F)':0.06535824,'proteins_11776(Magnaporthe_oryzae_70_15)(E_F)':0.085799…		('Apis_mellifera(E_M)':0.02173679,'Bombus_terrestris(E_M)':0.02326898,(('Tribolium_castaneum(E_M)':0.08434574,('Bombyx_mori(E_M)':0.11766774,('Aspergillus_nigeropheles_gambiae(E_M)':0.12833155,('Drosophila_pseudoobscura(E_M)':0.00000001,'Drosophila_melanogaster(E_M)':0.00000001)86:0.02559305)28:0.00000404)79:0.07275932)79:0.04370585,(('Saccoglossus_kowalevskii(E_M)':0.28187817,'Branchiostoma_flor…
71	s00271.g8009	ok	((((((((((((('proteins_2888(Aspergillus_nigerabaena_variabilis_ATCC_29413)(B_cyano)':0.00315333,'proteins_5162(Nostoc_sp._PCC_7120)(B_cyano)':0.00558035)1.0000:0.09548502,'proteins_6412(Nostoc_punctiforme_PCC_73102)(B_cyano)':0.13422076)0.6600:0.05705969,('proteins_718(Microcoleus_vaginatus_FGP_2)(B_cyano)':0.10791292,'proteins_1837(Oscillatoria_sp._PCC_6506)(B_cyano)':0.11523063)0.8400:0.0546224…		('Rhodothermus_marinus_DSM_4252(B)':0.00000675,('Aspergillus_niger(E_F)':0.56226796,'Rhodothermus_marinus_SG0.5JP17_172(B)':0.00000147)13:0.07207726,('Methanosarcina_barkeri_str._Fusaro(B)':0.61830499,(('Streptomyces_sp._AA4(B)':0.44069716,'Parvibaculum_lavamentivorans_DS_1(B)':0.76262997)40:0.19262508,('Streptomyces_violaceusniger_Tu_4113(B)':0.97350556,('Thermomicrobium_roseum_DSM_5159(B)':0.31…
72	s00295.g8536	ok	(((((((((((((((((((('proteins_1903(Hylemonella_gracilis_ATCC_19624)(B)':0.05254475,'proteins_1763(Ramlibacter_tataouinensis_TTB310)(B)':0.04870898)0.5400:0.00974828,'proteins_1974(Comamonas_testosteroni_CNB_2)(B)':0.06999557)0.2700:0.01107514,('proteins_3836(Delftia_sp._Cs1_4)(B)':0.08531240,('proteins_3290(Polaromonas_sp._JS666)(B)':0.06073151,'proteins_2445(Acidovorax_ebreus_TPSY)(B)':0.0570515…		('Tolumonas_auensis_DSM_9187(B)':0.00000001,'Tolumonas_auensis_DSM_9187(B)':0.00000001,('Thermomonospora_curvata_DSM_43183(B)':0.25881100,(('Gemmatimonas_aurantiaca_T_27(B)':0.20091034,('Sorangium_cellulosum(B)':0.29048310,'Aspergillus_nigeraeromyxobacter_sp._K(B)':0.41566263)0:0.15270571)0:0.12240973,(('marine_gamma_proteobacterium_HTCC2143(B)':0.40226444,(('Desulfatibacillum_alkenivorans_AK_01(…
73	s00295.g8594	ok	((((((((((((((('proteins_3851(Burkholderia_xenovorans_LB400)(B)':0.03004696,'proteins_4120(Burkholderia_sp._CCGE1002)(B)':0.03057766)1.0000:0.12827677,'proteins_578(Burkholderia_vietnamiensis_G4)(B)':0.14005570)0.6900:0.02443075,'proteins_543(Burkholderia_gladioli_BSR3)(B)':0.11742309)0.5300:0.02643292,('proteins_1017(Herbaspirillum_seropedicae_SmR1)(B)':0.16307966,'proteins_3973(Collimonas_fungi…		('Vibrio_coralliilyticus_ATCC_BAA_450(B)':0.05345220,'Vibrio_sp._N418(B)':0.08128958,('Vibrio_anguillarum_775(B)':0.22407951,(('Streptomyces_viridochromogenes_DSM_40736(B)':0.36173534,(('Neisseria_lactamica_Y92_1009(B)':0.26225806,('Burkholderia_dolosa_AUO158(B)':0.37142413,'Ralstonia_solanacearum_Po82(B)':0.22259205)2:0.17334278)0:0.15862900,('Tolumonas_auensis_DSM_9187(B)':0.30519956,'Halomonas…
74	s00295.g8627	ok	((((((((((((((((((((('proteins_1064[Methylobacterium_nodulans_ORS_2060](B)':0.03018536,'proteins_1682[Methylobacterium_sp._4_46](B)':0.02865514)0.8500:0.02515385,'proteins_5464[Methylobacterium_radiotolerans_JCM_2831](B)':0.07621918)1.0000:0.05421347,'proteins_1301[Beijerinckia_indica_subsp._indica_ATCC_9039](B)':0.12086057)0.7400:0.01255490,'proteins_1754[Azorhizobium_caulinodans_ORS_571](B)':0.…		('Flavobacteria_bacterium_BBFL7(B)':0.02017419,'Gramella_forsetii_KT0803(B)':0.07035254,('Weeksella_virosa_DSM_16922(B)':0.07599298,('Mucilaginibacter_paludis_DSM_18603(B)':0.07611779,('Chitinophaga_pinensis_DSM_2588(B)':0.16557947,(('Odoribacter_splanchnicus_DSM_20712(B)':0.09294021,(((('Roseobacter_denitrificans_OCh_114(B)':0.00000041,'Roseobacter_litoralis_Och_149(B)':0.00732632)88:0.01553170,…
75	s00295.g8671	ok	(((((((((((('proteins_2231(Chlamydomonas_reinhardtiioceibacter_atlanticus_HTCC2559)(B)':0.12930989,'proteins_1800(Gramella_forsetii_KT0803)(B)':0.14546878)0.9300:0.05007164,'proteins_328(Flavobacteria_bacterium_BBFL7)(B)':0.17253108)0.8900:0.03538827,'proteins_1016(Flavobacterium_psychrophilum_JIP02@86)(B)':0.21098930)0.7300:0.08368372,'proteins_1040(Cytophaga_hutchinsonii_ATCC_33406)(B)':0.31054…		('Ralstonia_pickettii_12J(B)':0.00000001,'Ralstonia_pickettii_12D(B)':0.00000001,('Burkholderia_sp._TJI49(B)':0.16583384,(('Pirellula_staleyi_DSM_6068(B)':0.15884162,(('Rhodothermus_marinus_DSM_4252(B)':0.20335706,'Legionella_longbeachae_D_4968(B)':0.10909103)1:0.14039233,('Rhodopirellula_baltica_SH_1(B)':0.29068055,('Limnobacter_sp._MED105(B)':0.48928523,((('Microbacterium_testaceum_StLB037(B)':…
76	s00303.g8736	ok	(((((((((((((((((('add_proteins117[Treponema_primitia_ZAS-2](B)':0.01156574,'add_proteins197[Staphylococcus_aureus_subsp._aureus_USA300_FPR3757](B)':-0.00671136)0.6200:0.00558522,'add_proteins127[Staphylococcus_aureus_O11](B)':-0.00073081)0.2800:0.00163999,'add_proteins6[Staphylococcus_aureus_subsp._aureus_MW2](B)':-0.00350958)0.1700:0.01748646,('add_proteins203[Staphylococcus_aureus_subsp._aureu…		('Candidatus Arthromitus sp. SFB-mouse-Japan(B)':0.00000001,'Fusobacterium_periodonticum_ATCC_33693(B)':0.04507378,('Clostridium_acetobutylicum_ATCC_824(B)':0.00000001,('Listeria_monocytogenes_FSL_F2-208(B)':0.00000001,('Fusobacterium_sp._11_3_2(B)':0.00000001,('Treponema_denticola_ATCC_35405(B)':0.00000120,('Aureococcus_anophagefferens(E_p_a)':0.51534546,('Tepidanaerobacter acetatoxydans Re1(B)'…
77	s00308.g8820	ok	((((((((((((((('add_proteins6(Cyanothece_sp._PCC_8802)(B_cyano)':0.00369969,'add_proteins54(Cyanothece_sp._PCC_8801)(B_cyano)':0.00152225)1.0000:0.01821301,'add_proteins23(Crocosphaera_watsonii_WH_8501)(B_cyano)':0.02718524)0.6600:0.00780685,('add_proteins25(Cyanothece_sp._ATCC_51142)(B_cyano)':0.00791894,'add_proteins39(Cyanothece_sp._CCY0110)(B_cyano)':0.01846782)0.7500:0.00863584)0.6300:0.0318…		('Parvibaculum_lavamentivorans_DS_1(B)':0.00000001,'Parvibaculum_lavamentivorans_DS_1(B)':0.00000001,(((scaffold00308.g8820:0.94543974,('Sorangium_cellulosum_So_ce56(B)':0.53513076,(('Rhodococcus_jostii_RHA1(B)':0.30719039,(('Aeromicrobium_marinum_DSM_15272(B)':0.24549944,('Mycobacterium_intracellulare_ATCC_13950(B)':0.50683264,('Amycolicicoccus_subflavus_DQS3-9A1(B)':0.13958551,('Amycolatopsis_m…
78	s00318.g8859	ok	((((((((((((((((((((('proteins_28123(Macaca_mulatta)(E_M)':0.00000000,'proteins_28124(Macaca_mulatta)(E_M)':0.00000000)1.0000:0.00785510,'proteins_26110(Pongo_abelii)(E_M)':0.01107291)0.6000:0.00261228,'proteins_21746(Callithrix_jacchus)(E_M)':0.00951796)0.8100:0.00558392,'proteins_21469(Bos_taurus)(E_M)':0.01674843)0.2100:0.00959357,(('proteins_21696(Sus_scrofa)(E_M)':0.00000000,'proteins_21697(…		('Frankia_sp._EuI1c(B)':0.32444305,'Mycobacterium_vanbaalenii_PYR_1(B)':0.23173371,('Rhodococcus_jostii_RHA1(B)':0.23414732,(('alpha_proteobacterium_BAL199(B)':0.22257062,('Hylemonella_gracilis_ATCC_19624(B)':0.25946429,('Caulobacter_sp._K31(B)':0.35920628,(('Brevundimonas_sp._BAL3(B)':0.35988536,'Asticcacaulis_excentricus_CB_48(B)':0.22996844)67:0.11515202,('Novosphingobium_sp._PP1Y(B)':0.292843…
79	s00324.g8920	ok	(((((((((((((((((('add_proteins71(Bacteroides_sp._4_1_36)(B)':-0.00019385,'add_proteins36(Bacteroides_sp._D20)(B)':0.00344588)0.2900:0.00009791,'proteins_2166(Bacteroides_sp._4_1_36)(B)':-0.00009791)0.6100:0.00063801,'add_proteins50(Bacteroides_uniformis_ATCC_8492)(B)':0.01902369)1.0000:0.08773024,'add_proteins16(Bacteroides_cellulosilyticus_DSM_14838)(B)':0.08917086)0.4600:0.00229411,('add_prote…		('Paenibacillus_curdlanolyticus_YK9(B)':0.07235128,'Paenibacillus_sp._oral_taxon_786_str._D14(B)':0.16537805,('Paenibacillus_sp._JDR-2(B)':0.31818013,('Paenibacillus_sp._oral_taxon_786_str._D14(B)':0.63441465,(('Clostridium_cellulovorans_743B(B)':0.00000001,'Clostridium_cellulovorans_743B(B)':0.00000001)100:0.48916206,(('Rhodothermus_marinus_SG0.5JP17-172(B)':0.47326894,('Herpetosiphon_aurantiacu…
80	s00324.g9057	ok	((((((((((('proteins_3377(Azoarcus_sp._BH72)(B)':0.17785387,'proteins_3519(Thauera_sp._MZ1T)(B)':0.11985837)0.9900:0.10226213,'proteins_3164(Dechlorosoma_suillum_PS)(B)':0.21797473)0.5000:0.01832450,('proteins_55(Geobacter_bemidjiensis_Bem)(B)':0.14881949,('proteins_3023(Geobacter_lovleyi_SZ)(B)':0.13659883,'proteins_2480(Geobacter_sp._FRC_32)(B)':0.16111342)0.5600:0.00816689)1.0000:0.07680175)0.…		('Macaca_mulatta(E_M)':0.02914888,('Homo_sapiens(E_M)':0.00000099,'Pan_troglodytes(E_M)':0.02892341)42:0.00000099,('Ailuropoda_melanoleuca(E_M)':0.02535726,(('Oryctolagus_cuniculus(E_M)':0.24355088,'Equus_caballus(E_M)':0.09830798)57:0.02727786,('Mus_musculus(E_M)':0.11337014,(('Danio_rerio(E_M)':0.44733644,('Cricetulus_griseus(E_M)':0.00000204,'Rattus_norvegicus(E_M)':0.04486280)89:0.14537928)43…
81	s00330.g9216	ok	((((((((((((((('proteins_12286(Macaca_mulatta)(E_M)':0.00000000,'proteins_11175(Pongo_abelii)(E_M)':0.00000000)0.3900:0.00327223,'proteins_15604(Pan_troglodytes)(E_M)':0.00594442)0.5900:-0.02607987,'proteins_15291(Callithrix_jacchus)(E_M)':0.25121028)0.5600:0.03549878,('proteins_23575(Sus_scrofa)(E_M)':0.02644112,('proteins_16449(Canis_lupus_familiaris)(E_M)':0.02028289,'proteins_11406(Ailuropoda…		('Thielavia_terrestris_NRRL_8126(E_F)':0.07690707,'Podospora_anserina_S_mat(E_F)':0.17420681,('Aspergillus_niger(E_F)':0.13831638,('Magnaporthe_oryzae_70_15(E_F)':0.29224904,('Herbaspirillum_seropedicae_SmR1(B)':0.09492667,(('Providencia_stuartii_ATCC_25827(B)':0.08302433,((('Burkholderia_sp._CCGE1002(B)':0.00000001,('Collimonas_fungivorans_Ter331(B)':0.03997966,'Burkholderia_xenovorans_LB400(B)'…
82	s00330.g9236	ok	(((((((((('add_proteins141(Rhodopseudomonas_palustris_TIE-1)(B)':0.01333377,'add_proteins147(Rhodopseudomonas_palustris_CGA009)(B)':0.00728551)0.8000:0.01251006,'add_proteins9(Rhodopseudomonas_palustris_DX-1)(B)':0.01885300)1.0000:0.06706352,('add_proteins77(Rhodopseudomonas_palustris_BisB5)(B)':0.05299002,'add_proteins186(Rhodopseudomonas_palustris_HaA2)(B)':0.06606934)0.7300:0.02414587)0.5600:0…		('Aeromonas_caviae(B)':0.26550806,('Burkholderia_ambifaria_MC40-6(B)':0.00000105,'Burkholderia_ambifaria_AMMD(B)':0.01471975)79:0.10416309,('Burkholderia_multivorans_CGD1(B)':0.69452707,((((((('Phenylobacterium_zucineum_HLK1(B)':0.33980501,('Streptomyces_sp._AA4(B)':0.00000001,'Streptomyces_sp._AA4(B)':0.00000001)88:0.07386204)47:0.21855694,(('Stackebrandtia_nassauensis_DSM_44728(B)':0.18423893,(…
83	s00330.g9325	ok	(((((((((((((((('add_proteins62(Shigella_flexneri_K-272)(B)':0.00000000,'add_proteins97(Shigella_flexneri_J1713)(B)':0.00000000)0.6200:0.00578137,'add_proteins40(Escherichia_coli_TA206)(B)':0.00073331)0.1100:-0.00044800,('add_proteins30(Shigella_dysenteriae_Sd197)(B)':0.00690367,'add_proteins92(Escherichia_coli_O55:H7_str._CB9615)(B)':-0.00038899)0.0900:0.00070668)0.0400:-0.00008890,'add_proteins…		('Streptococcus_gordonii_str._Challis_substr._CH1(B)':0.02783464,'Streptococcus_sanguinis_SK355(B)':0.08746228,('Lactobacillus_crispatus_MV-1A-US(B)':0.19963381,('Paenibacillus_sp._HGF5(B)':0.34914150,('Peptostreptococcus_stomatis_DSM_17678(B)':0.33920998,('Clostridiales_genomosp._BVAB3_str._UPII9-5(B)':0.39486150,('Odoribacter_splanchnicus_DSM_20712(B)':0.47467451,('Campylobacter_jejuni_subsp._j…
84	s00330.g9435	ok	(((((((((((('proteins_1451(Bacillus_cereus_ATCC_14579)(B)':0.00263560,'proteins_1839(Bacillus_cereus_G9842)(B)':0.00187908)0.5200:0.00215389,'proteins_1487(Bacillus_thuringiensis_serovar_kurstaki_str._T03a001)(B)':0.00237103)0.8300:0.00857919,'proteins_3496(Bacillus_cereus_G9241)(B)':0.01818221)0.9700:0.01535049,'proteins_1347(Bacillus_mycoides_Rock3_17)(B)':0.03002101)1.0000:0.23448225,('protein…		('Psychromonas_ingrahamii_37(B)':0.28325158,('Tolumonas_auensis_DSM_9187(B)':0.32925905,'Moritella_sp._PE36(B)':0.23028113)26:0.05364191,('Vibrio_anguillarum_775(B)':0.30184191,('Shewanella_sp._ANA_3(B)':0.43086032,('Marinomonas_sp._MWYL1(B)':0.44661636,((('gamma_proteobacterium_HTCC5015(B)':0.31127475,(('Pseudoxanthomonas_suwonensis_11_1(B)':0.00000288,'Xanthomonas_vesicatoria_ATCC_35937(B)':0.0…
85	s00330.g9505	ok	(((((((((((((((((((('proteins_371(Delftia_sp._Cs1_4)(B)':0.05441385,'proteins_285(Comamonas_testosteroni_CNB_2)(B)':0.08967052)0.9600:0.03612660,'proteins_238(Acidovorax_ebreus_TPSY)(B)':0.07351400)0.7100:0.01690147,('proteins_308(Ramlibacter_tataouinensis_TTB310)(B)':0.09188600,('proteins_936(Hylemonella_gracilis_ATCC_19624)(B)':0.09275808,'proteins_863(Polaromonas_sp._JS666)(B)':0.08510061)0.42…		('Pichia_pastoris_GS115(E_F)':0.00000154,'Pichia_pastoris_GS115(E_F)':0.01339716,('Conexibacter_woesei_DSM_14684(B)':0.84457359,('Aspergillus_niger(E_F)':0.62754528,('Rhodococcus_opacus_B4(B)':0.38125376,('Microscilla_marina_ATCC_23134(B)':0.24684952,(((('Nasonia_vitripennis(E_M)':0.38964505,('Gibberella_zeae_PH_1(E_F)':0.25901933,'Aspergillus_nigerFA(E_F)':0.27050339)100:0.62394158)5:0.03737313,…
86	s00330.g9523	ok	((((((((((((((((('add_proteins25(Yersinia_enterocolitica_subsp._palearctica_105.5R(r))(B)':0.04300660,'add_proteins81(Yersinia_aldovae_ATCC_35236)(B)':0.03843373)0.5800:0.00700439,'add_proteins61(Yersinia_pestis_KIM10+)(B)':0.03069462)0.8600:0.00946359,'add_proteins9(Yersinia_ruckeri_ATCC_29473)(B)':0.03404290)0.8400:0.01492057,'add_proteins23(Enterobacteriaceae_bacterium_9_2_54FAA)(B)':0.0486285…		('Moraxella_catarrhalis_46P47B1(B)':0.00000001,'Moraxella_catarrhalis_BC7(B)':0.00000001,(('Acinetobacter_sp._SH024(B)':0.00623945,'Acinetobacter_oleivorans_DR1(B)':0.00000044)99:0.27753481,(('Pseudomonas_syringae_pv._tomato_str._DC3000(B)':0.00000001,(('Pseudomonas_syringae_pv._oryzae_str._1_6(B)':0.02728958,('Pseudomonas_fluorescens_SBW25(B)':0.01322768,('Pelodictyon_phaeoclathratiforme_BU_1(B)…
87	s00341.g9719	ok	((((((((((('proteins_4792(Rhodococcus_opacus_B4)(B)':0.14116787,'proteins_1623(Gordonia_alkanivorans_NBRC_16433)(B)':0.17140349)0.9900:0.05502122,'proteins_1716(Aspergillus_niger)(E_F)':0.22849664)0.6600:0.00919597,'proteins_5520(Mycobacterium_vanbaalenii_PYR_1)(B)':0.19242051)0.4900:0.02083851,'proteins_2192(Aspergillus_oryzae_RIB40)(E_F)':0.28077644)0.8800:0.02835496,'proteins_4911(Rhodococcus_…		('Streptomyces_sp._AA4(B)':0.39417517,('Comamonas_testosteroni_CNB_2(B)':0.95392335,'Haloterrigena_turkmenica_DSM_5511(B)':0.30372149)51:0.09383996,(('Nitrosomonas_sp._Is79A3(B)':0.41097389,('marine_gamma_proteobacterium_HTCC2148(B)':0.44137928,'Frankia_sp._EuI1c(B)':0.36914272)100:0.27833805)100:0.28580880,((scaffold00341.g9719:0.24479389,'Plesiocystis_pacifica_SIR_1(B)':0.26984402)99:0.21999018…
88	s00341.g9727	ok	((((((('proteins_572(Acidiphilium_cryptum_JF_5)(B)':0.23617698,'proteins_1656(Sphingomonas_sp._SKA58)(B)':0.26222612)1.0000:0.10765839,'proteins_2114(Gloeobacter_violaceus_PCC_7421)(B_cyano)':0.33394274)0.5900:0.02731756,('proteins_1016(Thermaerobacter_subterraneus_DSM_13965)(B)':0.36860047,'proteins_295(Ammonifex_degensii_KC4)(B)':0.29498791)0.8600:0.03544179)0.3200:-0.00344743,('proteins_831(Rh…		('Caenorhabditis_elegans(E_M)':0.43974495,'Xenopus_Silurana_tropicalis(E_M)':0.03188538,('Meleagris_gallopavo(E_M)':0.00018339,((('Methanosarcina_mazei_Go1(B)':0.00207113,'Methanosarcina_barkeri_str._Fusaro(B)':0.06825395)100:0.37171438,('Ammonifex_degensii_KC4(B)':0.44370259,('Rhodothermus_marinus_SG0.5JP17_172(B)':0.00000061,'Rhodothermus_marinus_DSM_4252(B)':0.00823246)100:0.22655070)13:0.0262…
89	s00341.g9731	ok	((((((((((((('proteins_3525(Gordonia_alkanivorans_NBRC_16433)(B)':0.07861810,'proteins_233(Gordonia_bronchialis_DSM_43247)(B)':0.07553258)1.0000:0.10278330,'proteins_134(Streptomyces_sp._AA4)(B)':0.17915103)0.5100:0.00482485,('proteins_4495(Rhodococcus_opacus_B4)(B)':0.00303827,'proteins_3981(Rhodococcus_jostii_RHA1)(B)':0.01296207)1.0000:0.22370334)0.9200:0.05546637,('proteins_1740(alpha_proteob…		('Methanosarcina_mazei_Go1(B)':0.14424544,'Methanohalophilus_mahii_DSM_5219(B)':0.49136240,('Thermomicrobium_roseum_DSM_5159(B)':0.32095879,(('Geobacter_lovleyi_SZ(B)':0.50451978,(((('Leptospira_borgpetersenii_serovar_Hardjo_bovis_L550(B)':0.41607902,'Synechococcus_sp._JA_3_3Ab(B_cyano)':0.42557772)35:0.14745314,(('Acaryochloris_marina_MBIC11017(B_cyano)':0.54242944,('Thermincola_sp._JR(B)':0.247…
90	s00341.g9773	ok	(((((((((((((((('add_proteins9(Escherichia_coli_B354)(B)':-0.00123955,'add_proteins52(Escherichia_coli_H591)(B)':0.00497787)0.4900:0.00213953,'add_proteins66(Escherichia_coli_E22)(B)':0.00160581)0.7200:0.00194721,'add_proteins48(Shigella_boydii_ATCC_9905)(B)':0.00484672)0.5000:0.00312370,'add_proteins32(Escherichia_coli_NC101)(B)':0.00683988)0.4800:0.00123129,'add_proteins39(Escherichia_coli_B185…		('Streptococcus_suis_05ZYH33(B)':0.02120792,'Streptococcus_suis_89/1591(B)':0.00000000,('Enterococcus_sp._7L76(B)':0.33478854,(('Clostridium_carboxidivorans_P7(B)':0.40621733,(('Clostridium_botulinum_B1_str._Okra(B)':0.00000040,('Clostridium_botulinum_H04402_065(B)':0.01027981,('Clostridium_botulinum_A2_str._Kyoto(B)':0.00000001,'Clostridium_botulinum_A3_str._Loch_Maree(B)':0.00000001)9:0.0156378…
91	s00341.g9817	ok	((((((((((((((((((((((((((((((('add_proteins235[Homo_sapiens](E_M)':0.00147210,'add_proteins22[Homo_sapiens](E_M)':0.00140147)0.4200:-0.00173029,'add_proteins88[Homo_sapiens](E_M)':0.01694911)0.6300:0.00082328,'add_proteins84[Homo_sapiens](E_M)':0.00068204)0.5400:-0.00075110,'add_proteins68[Homo_sapiens](E_M)':0.00109212)0.4000:0.00863053,'add_proteins83[Homo_sapiens](E_M)':-0.00804844)0.4600:0.0…	0.00029338)0.7700:0.00058345,'add_proteins173[Mycobacterium_tuberculosis_T85](B)':-0.00018520)0.1600:0.00030343,'add_proteins415[Mycobacterium_tuberculosis_KZN_1435](B)':-0.00009967)0.1000:0.00003363,'add_proteins184[Mycobacterium_tuberculosis_'98-R604_INH-RIF-EM'](B)':0.00011566)0.1100:0.00015197,'add_proteins24[Mycobacterium_bovis_BCG_str._Pasteur_1173P2](B)':0.00007672)0.1600:0.00005151,'add_p…	('Mycobacterium_tuberculosis_H37Ra(B)':0.01146093,'Mycobacterium_bovis_BCG_str._Pasteur_1173P2(B)':0.00000060,('Mycobacterium_canettii_CIPT_140010059(B)':0.00000029,((('Mycobacterium_smegmatis_str._MC2_155(B)':0.51939776,'Mesocricetus_auratus(B)':0.40003870)648:0.24666983,'Mycobacterium_smegmatis(B)':0.27881525)972:2.58421343,('Capsaspora owczarzaki ATCC 30864(E)':0.48738398,('Dictyostelium_fasci…
92	s00341.g9841	ok	((((((((((('proteins_1134(Weeksella_virosa_DSM_16922)(B)':0.14128478,'proteins_548(Marivirga_tractuosa_DSM_4126)(B)':0.14281947)0.5200:0.03447379,'proteins_657(Prochlorococcus_marinus_subsp._pastoris_str._CCMP1986)(B_cyano)':0.12990627)0.3800:0.00631253,'proteins_4913(Lentisphaera_araneosa_HTCC2155)(B)':0.19122939)1.0000:0.10361021,'proteins_94(Paenibacillus_curdlanolyticus_YK9)(B)':0.10100627)0.…		('Anaeromyxobacter_sp._K(B)':0.00000001,'Anaeromyxobacter_dehalogenans_2CP_C(B)':0.00000001,('Gemmatimonas_aurantiaca_T_27(B)':0.90824284,('Crocosphaera_watsonii_WH_8501(B_cyano)':0.52404999,(('Bdellovibrio_bacteriovorus_HD100(B)':0.48557073,(((('Brachyspira_murdochii_DSM_12563(B)':0.14010664,'Brachyspira_pilosicoli_95@1000(B)':0.00000593)0:0.31144417,('Simkania_negevensis_Z(B)':0.56957833,(('Por…
93	s00349.g9896	ok	((((((((((((('add_proteins24(Xanthomonas_campestris_pv._campestris_str._B100)(B)':0.00000000,'add_proteins41(Xanthomonas_campestris_pv._campestris_str._ATCC_33913)(B)':0.00000000)0.9900:0.03811107,('add_proteins2(Xanthomonas_perforans_91-118)(B)':0.01966722,'add_proteins86(Xanthomonas_oryzae_pv._oryzae_KACC_10331)(B)':0.01481896)0.8000:0.01485010)1.0000:0.15429441,('add_proteins6(Stenotrophomonas…		('Xanthomonas_campestris_pv._campestris_str._B100(B)':0.00000001,'Xanthomonas_campestris_pv._campestris_str._ATCC_33913(B)':0.00000001,('Xanthomonas_perforans_91-118(B)':0.01203741,('Xanthomonas_oryzae_pv._oryzae_KACC_10331(B)':0.01177001,(('Stenotrophomonas_maltophilia_JV3(B)':0.05756056,'Stenotrophomonas_maltophilia_R551-3(B)':0.14372134)98:0.11789313,(('Burkholderia_multivorans_CGD2M(B)':0.000…
94	s00350.g9939	ok	((((((((((((((((('proteins_8696(Mus_musculus)(E_M)':0.00000000,'proteins_8698(Mus_musculus)(E_M)':0.00000000)0.9100:0.00541324,'proteins_7070(Rattus_norvegicus)(E_M)':0.00271689)0.6100:0.00494598,'proteins_2685(Cricetulus_griseus)(E_M)':0.00686646)0.8700:0.00842065,'proteins_4348(Oryctolagus_cuniculus)(E_M)':0.01360885)0.5700:0.00369216,(('proteins_13961(Pongo_abeliin_troglodytes)(E_M)':0.0000000…		('Pseudomonas_fluorescens_Pf0_1(B)':0.08181916,'Pseudomonas_fluorescens_SBW25(B)':0.18381945,('Pseudomonas_entomophila_L48(B)':0.22178656,('Pseudomonas_stutzeri_A1501(B)':0.22098359,('Oryctolagus_cuniculuseanicaulis_alexandrii_HTCC2633(B)':0.48211928,(('Shewanella_frigidimarina_NCIMB_400(B)':0.56200085,(scaffold00350.g9939:1.48461903,('Marinobacter_aquaeolei_VT8(B)':0.66719141,(('gamma_proteobact…
95	s00354.g10055	ok	(((((((((('proteins_2561(Ralstonia_pickettii_12J)(B)':0.02824631,'proteins_1449(Ralstonia_pickettii_12D)(B)':0.01938174)1.0000:0.27652167,('proteins_3333(Delftia_sp._Cs1_4)(B)':0.12049937,'proteins_1958(Anolis_carolinensisidovorax_ebreus_TPSY)(B)':0.09108336)1.0000:0.12234693)0.4200:-0.00670302,('proteins_2291(Burkholderia_gladioli_BSR3)(B)':0.11152531,('proteins_1798(Burkholderia_vietnamiensis_G…		('Ralstonia_pickettii_12J(B)':0.00000001,'Ralstonia_pickettii_12D(B)':0.00000001,(('Delftia_sp._Cs1_4(B)':0.05993926,'Aspergillus_nigerolis_carolinensisidovorax_ebreus_TPSY(B)':0.04832530)95:0.14713486,(('Rhodococcus_opacus_B4(B)':0.30591330,(('Mycobacterium_vanbaalenii_PYR_1(B)':0.20360268,'Plesiocystis_pacifica_SIR_1(B)':0.18921667)64:0.03548425,('Parvibaculum_lavamentivorans_DS_1(B)':0.1551044…
96	s00354.g10065	ok	((((((((('proteins_2243(Anabaena_variabilis_ATCC_29413)(B_cyano)':0.00000000,'proteins_3964(Nostoc_sp._PCC_7120)(B_cyano)':0.00000000)1.0000:0.06119162,'proteins_2746(Nostoc_punctiforme_PCC_73102)(B_cyano)':0.05432126)0.9400:0.05731111,'proteins_5355(Microcoleus_chthonoplastes_PCC_7420)(B_cyano)':0.18996979)1.0000:0.34340865,'proteins_3517(Pseudomonas_stutzeri_A1501)(B)':0.43902992)0.3200:0.05370…		('Myxococcus_fulvus_HW_1(B)':0.00000001,'Myxococcus_xanthus_DK_1622(B)':0.01963765,(('Bacillus_sp._BT1B_CT2(B)':0.12715386,('Bacillus_thuringiensis_serovar_kurstaki_str._T03a001(B)':0.02051535,('Bacillus_cereus_ATCC_14579(B)':0.00000101,'Bacillus_cereus_G9842(B)':0.02099251)39:0.00000101)76:0.11446152)45:0.11718770,(('Streptomyces_viridochromogenes_DSM_40736(B)':0.22972934,'Streptomyces_albus_J10…
97	s00354.g10202	ok	((((((('add_proteins44(Azorhizobium_caulinodans_ORS_571)(B)':0.17152205,'add_proteins80(Xanthobacter_autotrophicus_Py2)(B)':0.14894984)0.9800:0.06377133,'add_proteins111(Methylobacterium_extorquens_PA1)(B)':0.20213006)0.9500:0.09089861,'add_proteins16(Ochrobactrum_intermedium_LMG_3301)(B)':0.25471642)0.2400:0.00515148,'add_proteins24(Oceanibulbus_indolifex_HEL-45)(B)':0.38567136)0.2100:0.00847224…		('Clostridium_beijerinckii_NCIMB_8052(B)':0.39085751,'Heliobacillus_mobilis(B)':0.14118489,((('Rhodobacterales_bacterium_HTCC2150(B)':0.00000001,'Rhodobacterales_bacterium_HTCC2150(B)':0.00000001)100:0.42711766,('Alkalilimnicola_ehrlichii_MLHE-1(B)':0.18789813,('Marinobacter_sp._ELB17(B)':0.00000001,'Marinobacter_sp._ELB17(B)':0.00000001)97:0.46495660)50:0.16219708)30:0.09677262,((('Roseomonas_ce…
98	s00354.g10210	ok	((((((((('proteins_9088(Amphimedon_queenslandica)(E_M)':0.31463789,'proteins_3896(Bradyrhizobiaceae_bacterium_SG_6C)(B)':0.29782038)0.8400:0.05643265,('proteins_992(Hylemonella_gracilis_ATCC_19624)(B)':0.12559406,'proteins_617(Ramlibacter_tataouinensis_TTB310)(B)':0.14817958)1.0000:0.24506551)1.0000:0.06700239,'proteins_1772(Hyphomicrobium_denitrificans_ATCC_51888)(B)':0.41310874)0.8200:0.0517576…		('Methylobacterium_nodulans_ORS_2060(B)':0.00000001,'Methylobacterium_sp._4_46(B)':0.00000001,('Ralstonia_pickettii_12D(B)':0.08517399,('Azospirillum_sp._B510(B)':0.15747817,('Haloterrigena_turkmenica_DSM_5511(B)':0.55366049,((('Herpetosiphon_aurantiacus_DSM_785(B)':0.27518360,('Burkholderia_sp._TJI49(B)':0.39796309,(('Amphimedon_queenslandica(E_M)':0.25594201,('Bradyrhizobiaceae_bacterium_SG_6C(…
99	s00355.g10346	ok	((((('add_proteins375[Streptomyces_griseus_XylebKG-1](B)':0.00000000,'add_proteins485[Streptomyces_griseus_subsp._griseus_NBRC_13350](B)':0.00000000)1.0000:0.06513669,'add_proteins425[Streptomyces_ambofaciens_ATCC_23877](B)':0.02819525)1.0000:0.14072040,('add_proteins266[Streptomyces_avermitilis_MA-4680](B)':0.12777543,('add_proteins178[Streptomyces_violaceusniger_Tu_4113](B)':0.08268675,'add_pro…	magna_ACS-171-V-Col3](B)':0.00000000,'add_proteins364[Anaerococcus_hydrogenalis_ACS-025-V-Sch4](B)':0.00000000)0.9400:0.02191270,('add_proteins418[Finegoldia_magna_BVS033A4](B)':0.01546793,('add_proteins400[Peptoniphilus_harei_ACS-146-V-Sch2b](B)':0.00480725,('add_proteins244[Bacillus_thuringiensis_serovar_berliner_ATCC_10792](B)':0.01945473,('add_proteins92[Finegoldia_magna_SY403409CC001050417](…	('Burkholderia_cenocepacia_MC0-3(B)':0.00000001,'Burkholderia_cenocepacia_PC184(B)':0.00000001,('Hahella chejuensis KCTC 2396(B)':0.34437678,('Teredinibacter_turnerae_T7901(B)':0.63277644,('Ralstonia_solanacearum_GMI1000(B)':0.89689699,('Desulfovibrio_alaskensis_G20(B)':0.48308374,(('Ruminococcus_albus_8(B)':0.64846627,'Paenibacillus_curdlanolyticus_YK9(B)':0.29301814)272:0.14133518,((('Branchios…
