# Supplementary material for: Nannochloropsis Genomes Reveal Evolution of Microalgal Oleaginous Traits
Source: PLoS Genet. 2014 Jan 9;10(1):e1004094. doi: 10.1371/journal.pgen.1004094 (PMC3886936; doi:10.1371/journal.pgen.1004094)
Supplement: Dataset S4 — Glycoside hydrolase genes encoded in the N. oceanica IMET1 genome. (XLS) [file pgen.1004094.s004.xls]

## Sheet: Sheet1
Dataset S4. Glycoside hydrolase genes in N.oceanica IMET1.
GH gene models in IMET1	GH Family	HGT	Annotation		Expression pattern under control (indicated as "C") and N-starvation (indicated as "N") along three time points
					value_C3	value_N3	log2(N3/C3)	sig_N3/C3	value_C6	value_N6	log2(N6/C6)	sig_N6/C6	value_C24	value_N24	log2(N24/C24)	sig_N24/C24
scaffold00007.g131	Glyco_hydro_2_C		7.9663e-58	cellulase 1 [Pristionchus pacificus]	173.372	237.147	0.451913	yes	58.0472	73.3343	0.337262	no	89.662	122.674	0.452262	yes
scaffold00007.g323	Glyco_hydro_2_C		1.5625e-57	cellulase 2 [Pristionchus pacificus] &gt;gi|319655635|gb|ADV58324.1| cellulase 2 [Pristionchus pacificus] &gt;gi|319655659|gb|ADV58336.1| cellulase 2 [Pristionchus pacificus]	10.0517	9.49293	-0.0825205	no	14.5043	17.0449	0.232861	no	32.531	19.2125	-0.759773	yes
scaffold00026.g1048	Glyco_hydro_1		1.71619e-49	TonB-like protein [Lentisphaera araneosa HTCC2155] &gt;gi|149138845|gb|EDM27250.1| TonB-like protein [Lentisphaera araneosa HTCC2155]	85.3846	97.3114	0.188633	yes	54.6924	54.2823	-0.0108596	no	54.2436	79.3394	0.548585	yes
scaffold00026.g1106	Glyco_hydro_2_C		2.73926e-69	cellulase 2 [Pristionchus pacificus] &gt;gi|319655633|gb|ADV58323.1| cellulase 2 [Pristionchus pacificus] &gt;gi|319655637|gb|ADV58325.1| cellulase 2 [Pristionchus pacificus] &gt;gi|319655641|gb|ADV58327.1| cellulase 2 [Pristionchus pacificus] &gt;gi|319655649|gb|ADV58331.1| cellulase 2 [Pristionchus pacificus] &gt;gi|319655655|gb|ADV58334.1| cellulase 2 [Pristionchus pacificus]	0	0.0519783	1.79769e+308	no	0.142565	0.097849	-0.54299	no	0.220272	0.2489	0.176283	no
scaffold00026.g1297	Glyco_hydro_8	HGT	9.75598e-72	glycoside hydrolase family 8 [Acetivibrio cellulolyticus CD2] &gt;gi|302592114|gb|EFL61844.1| glycoside hydrolase family 8 [Acetivibrio cellulolyticus CD2]	46.792	46.806	0.000433109	no	35.0033	33.8013	-0.0504097	no	36.8383	41.3058	0.165138	no
scaffold00043.g1660	Glyco_hydro_81		2.86671e-131	Endo-1,3-beta-glucanase, family GH81 [Ectocarpus siliculosus]	63.1323	55.4401	-0.187448	yes	62.6304	76.3416	0.285605	no	57.108	79.2264	0.472288	yes
scaffold00043.g1739	Glyco_hydro_2_C		8.28657e-43	putative cellulase [Dictyostelium fasciculatum]	20.3983	34.7244	0.7675	yes	9.94159	17.0902	0.781617	yes	20.1268	60.8923	1.59714	yes
scaffold00043.g1877	Glyco_hydro_3		6.1986e-176	Beta-glucosidase, family GH3 [Ectocarpus siliculosus]	32.0951	41.252	0.362109	yes	67.1957	65.1734	-0.0440852	no	42.8498	52.018	0.279723	yes
scaffold00058.g2166	Glyco_hydro_6		4.04906e-21	cellobiohydrolaseII [Polyporus arcularius]	44.425	40.6523	-0.128036	no	71.0938	96.2345	0.436829	yes	155.833	101.288	-0.62154	yes
scaffold00069.g2378	Glyco_hydro_1		1.76712e-125	beta-glucosidase G4 [Medicago truncatula]	2.42771	2.40932	-0.0109699	no	8.02164	4.5333	-0.823334	yes	22.7625	12.6072	-0.852408	yes
scaffold00080.g2541	Glyco_hydrolase_16		7.25624e-138	Beta-1,6-glucan active enzyme, family GH16 [Ectocarpus siliculosus]	61.4384	60.3185	-0.0265393	no	65.0617	74.1814	0.189248	no	36.739	52.138	0.505024	yes
scaffold00080.g2569	Glyco_hydrolase_16		NO HITS		7.66626	5.49857	-0.479466	yes	26.6715	30.2371	0.181018	no	9.68988	6.54706	-0.565632	yes
scaffold00080.g2790	Glyco_hydro_9		7.5971e-17	cellulase [Haliotis discus hannai]	59.8645	66.1474	0.143983	no	84.4638	83.6096	-0.0146646	no	50.6675	40.6237	-0.318741	yes
scaffold00080.g2792	Glyco_hydro_9		3.81369e-30	PREDICTED: predicted protein-like [Saccoglossus kowalevskii]	30.0808	32.1072	0.0940534	no	37.5687	33.9259	-0.147147	no	25.332	23.0271	-0.137627	no
scaffold00081.g2816	Glyco_hydro_9		9.69262e-78	endoglucanase [Mizuhopecten yessoensis]	7.66615	7.25404	-0.0797165	no	10.6954	11.1761	0.0634243	no	24.7718	18.6208	-0.411779	yes
scaffold00081.g2817	Glyco_hydro_9		4.4783e-95	endoglucanase [Mizuhopecten yessoensis]	8.55478	8.74644	0.0319654	no	14.0409	14.3445	0.0308592	no	23.9128	18.2613	-0.388994	yes
scaffold00082.g3136	Glyco_hydro_2_C		1.61644e-09	Endo5A-GS-Xyl11D [synthetic construct]	140.847	144.86	0.0405352	no	43.664	36.0316	-0.27718	no	73.5448	49.6332	-0.567317	yes
scaffold00084.g3258	Glyco_hydro_2_C		2.7733e-80	cellulase 2 [Pristionchus pacificus] &gt;gi|319655639|gb|ADV58326.1| cellulase 2 [Pristionchus pacificus] &gt;gi|319655647|gb|ADV58330.1| cellulase 2 [Pristionchus pacificus]	11.2092	11.0253	-0.0238705	no	15.8321	17.4539	0.140701	no	34.4928	21.8661	-0.657601	yes
scaffold00095.g3380	Glyco_hydrolase_16		7.61158e-105	glucan binding protein-2 [Actinophrys sol]	82.1459	69.4053	-0.243142	yes	70.3461	63.808	-0.140734	no	75.531	43.7728	-0.787036	yes
scaffold00095.g3386	Glyco_hydro_2_C		2.10299e-62	cellulase 2 [Pristionchus pacificus] &gt;gi|319655639|gb|ADV58326.1| cellulase 2 [Pristionchus pacificus] &gt;gi|319655647|gb|ADV58330.1| cellulase 2 [Pristionchus pacificus]	19.9076	23.1463	0.217463	no	15.5281	15.5088	-0.00179548	no	13.968	22.7757	0.705371	yes
scaffold00096.g3553	Glyco_hydro_2_C		1.86978e-56	cellulase 2 [Pristionchus pacificus] &gt;gi|319655639|gb|ADV58326.1| cellulase 2 [Pristionchus pacificus] &gt;gi|319655647|gb|ADV58330.1| cellulase 2 [Pristionchus pacificus]	43.5911	47.9555	0.137663	no	20.4957	24.901	0.280881	no	36.1985	59.1374	0.708142	yes
scaffold00112.g4023	Glyco_hydro_2_C		1.36479e-57	cellulase 2 [Pristionchus pacificus] &gt;gi|319655639|gb|ADV58326.1| cellulase 2 [Pristionchus pacificus] &gt;gi|319655647|gb|ADV58330.1| cellulase 2 [Pristionchus pacificus]	3.81451	6.83769	0.84201	yes	10.3482	13.5742	0.391486	no	5.22576	8.53869	0.708374	yes
scaffold00127.g4223	Glyco_hydro_47		6.84416e-77	ER degradation-enhancing alpha-mannosidase-like protein [Phytophthora infestans T30-4] &gt;gi|262097365|gb|EEY55417.1| ER degradation-enhancing alpha-mannosidase-like protein [Phytophthora infestans T30-4]	10.8142	10.6956	-0.0159184	no	22.0961	21.396	-0.0464481	no	18.0525	15.9677	-0.177034	no
scaffold00127.g4266	Glyco_hydro_47		2.76477e-96	Mannosyl-oligosaccharide 1,2-alpha-mannosidase, family GH47 [Ectocarpus siliculosus]	6.00281	5.81528	-0.0457899	no	9.7872	13.13	0.423898	no	19.1148	13.5746	-0.493778	yes
scaffold00140.g4700	Glyco_hydro_2_C		1.6048e-38	glycoside hydrolase family 5 protein [Schizophyllum commune H4-8] &gt;gi|300105758|gb|EFI97162.1| glycoside hydrolase family 5 protein [Schizophyllum commune H4-8]	51.0648	61.5873	0.270304	yes	31.2305	42.0749	0.430005	yes	36.9078	45.4498	0.300347	yes
scaffold00145.g5013	Glyco_hydro_79n		1.12202e-96	hypothetical protein SELMODRAFT_105931 [Selaginella moellendorffii] &gt;gi|300155373|gb|EFJ22005.1| hypothetical protein SELMODRAFT_105931 [Selaginella moellendorffii]	36.4318	42.5845	0.22513	no	49.676	53.7813	0.114556	no	29.2215	45.8219	0.649005	yes
scaffold00182.g5392	Glyco_hydro_9		2.58636e-29	Chain A, The Structure Of Endoglucanase From Termite, Nasutitermes Takasagoensis, At Ph 2.5. &gt;gi|28373492|pdb|1KSC|A Chain A, The Structure Of Endoglucanase From Termite, Nasutitermes Takasagoensis, At Ph 5.6. &gt;gi|28373493|pdb|1KSD|A Chain A, The Structure Of Endoglucanase From Termite, Nasutitermes Takasagoensis, At Ph 6.5.	26.7408	27.646	0.0480295	no	21.6672	21.8041	0.00908626	no	35.4136	44.1832	0.319195	yes
scaffold00182.g5536	Glyco_hydro_9		0	expressed unknown protein [Ectocarpus siliculosus]	38.8188	12.1195	-1.67943	yes	21.876	10.2649	-1.09162	yes	43.8666	26.3507	-0.735283	yes
scaffold00182.g5571	Glyco_hydro_63		8.26132e-111	PREDICTED: mannosyl-oligosaccharide glucosidase-like [Nasonia vitripennis]	25.3964	17.5278	-0.53498	yes	57.3251	48.0161	-0.255649	no	28.4438	13.4854	-1.07672	yes
scaffold00182.g5590	Glyco_hydro_8		3.57105e-81	glycoside hydrolase family 8 [Acetivibrio cellulolyticus CD2] &gt;gi|302592114|gb|EFL61844.1| glycoside hydrolase family 8 [Acetivibrio cellulolyticus CD2]	11.6866	16.1135	0.463417	yes	67.3611	60.2148	-0.161797	no	44.8153	38.3332	-0.225398	no
scaffold00182.g5635	Glyco_hydro_2		3.38931e-152	beta-D-galactosidase [Tolumonas auensis DSM 9187] &gt;gi|237501906|gb|ACQ94499.1| glycoside hydrolase family 2 TIM barrel [Tolumonas auensis DSM 9187]	85.3263	91.2323	0.0965537	no	75.2539	87.1009	0.210921	no	52.1802	54.7244	0.0686802	no
scaffold00232.g6365	Glyco_hydro_9		1.39434e-88	PREDICTED: cellulase-like [Saccoglossus kowalevskii]	3.68778	3.80529	0.0452515	no	5.43652	6.41935	0.239745	no	11.4196	7.43253	-0.619587	yes
scaffold00245.g6403	Glyco_hydro_1		8.43558e-133	TonB-like protein [Lentisphaera araneosa HTCC2155] &gt;gi|149138845|gb|EDM27250.1| TonB-like protein [Lentisphaera araneosa HTCC2155]	345.864	306.296	-0.175279	no	136.863	116.072	-0.237716	no	307.481	232.361	-0.404132	yes
scaffold00245.g6512	Glyco_hydro_17		6.12471e-37	glycoside hydrolase, putative [Phytophthora infestans T30-4] &gt;gi|262109128|gb|EEY67180.1| glycoside hydrolase, putative [Phytophthora infestans T30-4]	22.1154	21.4141	-0.0464837	no	24.7848	78.3122	1.65978	yes	12.0106	28.6273	1.25308	yes
scaffold00247.g6883	Glyco_hydro_47		1.4422e-115	mannosidase, alpha, class 1B, member 1 [Xenopus laevis] &gt;gi|51261578|gb|AAH79920.1| MGC78858 protein [Xenopus laevis]	16.7788	21.3376	0.346757	yes	40.5032	39.299	-0.0435425	no	43.1314	30.5163	-0.499158	yes
scaffold00252.g7046	Glyco_hydro_17		1.28655e-33	conserved hypothetical protein [Albugo laibachii Nc14]	1.9237	2.29279	0.253217	no	1.43329	2.1518	0.586217	no	3.30219	4.17327	0.337756	no
scaffold00252.g7053	Glyco_hydro_65m		5.40433e-17	predicted protein [Nematostella vectensis] &gt;gi|156218791|gb|EDO39683.1| predicted protein [Nematostella vectensis]	8.65205	11.9075	0.460754	yes	7.62175	7.56757	-0.0102927	no	16.4928	21.2522	0.365778	yes
scaffold00259.g7449	Glyco_hydro_2_C		1.86005e-79	cellulase 2 [Pristionchus pacificus] &gt;gi|319655623|gb|ADV58318.1| cellulase 2 [Pristionchus pacificus] &gt;gi|319655651|gb|ADV58332.1| cellulase 2 [Pristionchus pacificus]	0.234465	0.208598	-0.168647	no	0.507269	0.449994	-0.172845	no	0.435716	0.525797	0.271118	no
scaffold00259.g7450	Glyco_hydro_2_C		1.0828e-50	cellulase 1 [Pristionchus pacificus] &gt;gi|319655599|gb|ADV58306.1| cellulase 1 [Pristionchus pacificus] &gt;gi|319655605|gb|ADV58309.1| cellulase 1 [Pristionchus pacificus]	0.0292112	0.0848879	1.53904	no	0	0.0872091	1.79769e+308	no	0.0265071	0	-1.79769e+308	no
scaffold00267.g7520	Glyco_hydro_3		0	Beta-glucosidase, family GH3 [Ectocarpus siliculosus]	29.6595	32.7844	0.144515	no	46.4448	50.0461	0.10774	no	36.1284	40.5903	0.168003	no
scaffold00267.g7570	Glyco_hydro_2_C		5.63924e-102	Exo-1,3-beta-glucanase, family GH5 [Ectocarpus siliculosus]	66.4444	69.3528	0.0618068	no	70.2065	117.313	0.740683	yes	50.03	88.5398	0.823532	yes
scaffold00267.g7664	Glyco_hydro_1		4.6749e-137	hypothetical protein SELMODRAFT_268319 [Selaginella moellendorffii] &gt;gi|300152131|gb|EFJ18774.1| hypothetical protein SELMODRAFT_268319 [Selaginella moellendorffii]	51.8903	50.795	-0.030776	no	76.9666	82.0761	0.0927283	no	94.199	71.5681	-0.396396	yes
scaffold00267.g7758	Glyco_hydro_3_C	HGT	2.38911e-138	glycoside hydrolase family 3 domain protein [Spirochaeta thermophila DSM 6578]	1.53946	1.13136	-0.444362	no	1.66671	1.52186	-0.131168	no	3.82511	2.52112	-0.601438	yes
scaffold00295.g8394	Glyco_hydro_9		2.56095e-100	endoglucanase [Mizuhopecten yessoensis]	9.42807	7.17689	-0.393604	no	13.3162	14.0504	0.0774299	no	25.7722	13.6476	-0.91717	yes
scaffold00295.g8463	Glyco_hydro_3_C		1.35004e-174	beta-glucosidase [Salpingoeca sp. ATCC 50818]	19.5627	23.0363	0.235808	no	36.6228	34.3293	-0.0933023	no	22.0941	22.281	0.0121531	no
scaffold00330.g9662	Glyco_hydro_8		1.7562e-09	RecName: Full=Endoglucanase 2; AltName: Full=Cellulase 2; AltName: Full=Endo-1,4-beta-glucanase 2; Flags: Precursor &gt;gi|391654|dbj|BAA04078.1| endo-1,4-beta-glucanase [Clostridium josui] &gt;gi|270288698|dbj|BAI52925.1| cellulase [Clostridium josui] &gt;gi|1097205|prf||2113326B endoglucanase 2	21.9438	21.3927	-0.0366923	no	33.1406	46.1231	0.476892	yes	63.2722	50.1867	-0.334265	yes
scaffold00341.g9741	Glyco_hydro_47		4.27895e-50	PREDICTED: endoplasmic reticulum mannosyl-oligosaccharide 1,2-alpha-mannosidase isoform 1 [Macaca mulatta]	1.00888	0.999929	-0.0128623	no	3.75337	3.43639	-0.127293	no	3.06495	1.93522	-0.663366	no
scaffold00349.g9910	Glyco_hydro_85		7.81091e-38	hypothetical protein [Monosiga brevicollis MX1] &gt;gi|163772160|gb|EDQ85815.1| predicted protein [Monosiga brevicollis MX1]	3.37478	4.48372	0.4099	yes	2.02055	2.70397	0.420332	no	3.44251	4.226	0.295833	no
